# Supplementary material for: Genomic insights into the 2020 mass die-off event among African elephants
Source: Nat Commun. 2025 Sep 26;16:8525. doi: 10.1038/s41467-025-63446-7 (PMC12475079; doi:10.1038/s41467-025-63446-7)
Supplement: Supplementary file 3 — Dataset 1 [file 41467_2025_63446_MOESM3_ESM.xlsx]

## Sheet: Ark1
	Bisgaard taxon 45 and Pasteurella multocida genomes used in this study
	Query strain	Subject strain	dDDH (d0, in %)	C.I. (d0, in %)	dDDH (d4, in %)	C.I. (d4, in %)	dDDH (d6, in %)	C.I. (d6, in %)	G+C content difference (in %)
	'Bisgaard Taxon 45' (JAQAHH000000000.1)	Pasteurella multocida subsp. septica NCTC 11995	84.8	[81.1 - 87.9]	31.7	[29.2 - 34.2]	69.9	[66.4 - 73.1]	0.14
	'Bisgaard Taxon 45' (JAQAHH000000000.1)	Pasteurella multocida ATCC 43137	84.1	[80.4 - 87.3]	31.0	[28.6 - 33.5]	68.9	[65.4 - 72.1]	0.27
	'Bisgaard Taxon 45' (JAQAHH000000000.1)	Pasteurella multocida subsp. gallicida ATCC 51689	83.2	[79.4 - 86.5]	30.9	[28.5 - 33.4]	68.1	[64.7 - 71.4]	0.36
	'Bisgaard Taxon 45' (JAQAHH000000000.1)	Mannheimia bovis ZY190616	13.2	[10.5 - 16.5]	25.6	[23.2 - 28.0]	13.6	[11.2 - 16.4]	0.84
	'Bisgaard Taxon 45' (JAQAHH000000000.1)	Haemophilus paracuniculus CCUG 43573	13.2	[10.5 - 16.5]	24.2	[21.9 - 26.7]	13.6	[11.2 - 16.3]	4.88
	'Bisgaard Taxon 45' (JAQAHH000000000.1)	Ursidibacter maritimus Pb43106	13.4	[10.6 - 16.7]	24.0	[21.7 - 26.4]	13.7	[11.3 - 16.5]	2.77
	'Bisgaard Taxon 45' (JAQAHH000000000.1)	Actinobacillus capsulatus DSM 19761	13.2	[10.4 - 16.5]	24.0	[21.7 - 26.5]	13.5	[11.2 - 16.3]	0.62
	'Bisgaard Taxon 45' (JAQAHH000000000.1)	Haemophilus felis CCUG 31170	15.3	[12.4 - 18.7]	22.4	[20.2 - 24.9]	15.4	[12.9 - 18.3]	0.6
	'Bisgaard Taxon 45' (JAQAHH000000000.1)	Pasteurella aerogenes NCTC 13378	14.6	[11.7 - 18.0]	21.8	[19.6 - 24.3]	14.8	[12.3 - 17.6]	0.39
	'Bisgaard Taxon 45' (JAQAHH000000000.1)	Pasteurella oralis CCM 7950	32.1	[28.7 - 35.7]	21.2	[18.9 - 23.6]	28.2	[25.3 - 31.3]	3.33
	'Bisgaard Taxon 45' (JAQAHH000000000.1)	Pasteurella canis NCTC 11621	31.5	[28.1 - 35.1]	21.0	[18.8 - 23.4]	27.8	[24.9 - 30.9]	3.87
	'Bisgaard Taxon 45' (JAQAHH000000000.1)	Pasteurella dagmatis ATCC 43325	29.4	[26.1 - 33.1]	20.9	[18.7 - 23.4]	26.3	[23.5 - 29.5]	3.26
	'Bisgaard Taxon 45' (JAQAHH000000000.1)	Avibacterium gallinarum NCTC 11188	14.6	[11.7 - 18.0]	20.7	[18.4 - 23.1]	14.8	[12.3 - 17.6]	0.67
	'Bisgaard Taxon 45' (JAQAHH000000000.1)	Basfia succiniciproducens DSM 22022	13.8	[11.0 - 17.2]	20.7	[18.5 - 23.1]	14.1	[11.7 - 16.9]	1.72
