# Supplementary material for: Genomic insights into the 2020 mass die-off event among African elephants
Source: Nat Commun. 2025 Sep 26;16:8525. doi: 10.1038/s41467-025-63446-7 (PMC12475079; doi:10.1038/s41467-025-63446-7)
Supplement: Supplementary file 4 — Dataset 2 [file 41467_2025_63446_MOESM4_ESM.xlsx]

## Sheet: Ark1
	Bisgaard taxon 45 and Pasteurella multocida genomes used in this study
	Isolate	Taxon	Source	Location	Year	Sequence ID	BioProject accession	BioSample accession	Reference
	VF20HR	Bisgaard taxon 45	Elephant VF20/112, liver and spleen	KAZA TFCA, North-western Zimbabwe	2020	VF20HR	PRJNA914783	SAMN32358138	Foggin et al. (2023)
	20VMG1457/1	Bisgaard taxon 45	Elephant VF20/112, lliver	KAZA TFCA, North-western Zimbabwe	2020	VMG1457-1	PRJNA1204292	SAMN46016006	Foggin et al. (2023)
	20VMG1457/5	Bisgaard taxon 45	Elephant VF20/112, brain	KAZA TFCA, North-western Zimbabwe	2020	VMG1457-5	PRJNA1204292	SAMN46016007	Foggin et al. (2023)
	VDG05162/2	Bisgaard taxon 45	African lion, female, 8.5 years	Rescue facility, Free State, South Africa	2023	VDG05162-2	PRJNA1204292	SAMN46016010	This study
	VMG0908	Bisgaard taxon 45	Cattle, neck abscess probably after caracal bite	Farm, Modimolle, South Africa	2021	VMG0908	PRJNA1204292	SAMN46016011	This study
	14589/75	Bisgaard taxon 45	Unknown	United Kingdom	Unknown	14589-75	PRJNA1204292	SAMN46016012	Christensen et al. (2005)
	CDC F 4484	Bisgaard taxon 45	Human, tiger bite wound	United States	Unknown	CDC-F-4484	PRJNA1204292	SAMN46016013	Christensen et al. (2005)
	CDC G 9955	Bisgaard taxon 45	Human, tiger bite wound	United States	Unknown	CDC-G-9955	PRJNA1204292	SAMN46016014	Christensen et al. (2005)
	ATCC BAA-600	Bisgaard taxon 45	Human, tiger bite wound	United States	2001	ATCC-BAA-600	PRJNA1204292	SAMN46016015	Christensen et al. (2005)
	SSI P 876 (HIM 969-4, FsK11447, MCCM 00659)	Bisgaard taxon 45	Human, lion bite wound	Kenya	1984	SSI-P-876	PRJNA1204292	SAMN46016016	Christensen et al. (2005)
	HIM 1004-6 (Pasteurella sp. strain Schmid 351)	Bisgaard taxon 45	Chipmunk	Germany	1967	HIM-1004-6	PRJNA1204292	SAMN46016017	Christensen et al. (2005)
	VDG05073/3	P. multocida	Cheetah, female, 2 years	Bela-Bela breeding facility, South Africa	2023	VDG05073-3	PRJNA1204292	SAMN46016008	This study
	VDG05073/4	P. multocida	Cheetah, female, 8 months	Bela-Bela breeding facility, South Africa	2023	VDG05073-4	PRJNA1204292	SAMN46016009	This study
	B80/20	P. multocida subsp. multocida, sucrose negative	Cattle, pneumonia	United Kingdom	Unknown	B80-20	PRJNA1204292	SAMN46016018	Christensen et al. (2005)
	B80/26	P. multocida subsp. multocida, sucrose negative	Cattle, pneumonia	United Kingdom	Unknown	B80-26	PRJNA1204292	SAMN46016019	Christensen et al. (2005)
	W 819	P. multocida subsp. multocida, sucrose negative	Cattle, pneumonia	United Kingdom	Unknown	W-819	PRJNA1204292	SAMN46016020	Christensen et al. (2005)
	RA 12/2	P. multocida subsp. multocida, sucrose negative	Cattle, pneumonia	United Kingdom	Unknown	RA-12-2	PRJNA1204292	SAMN46016021	Christensen et al. (2005)
	K 323	P. multocida subsp. septica, sucrose negative	Cattle, pneumonia	Denmark	Unknown	K-323	PRJNA1204292	SAMN46016022	Christensen et al. (2005)
	Schmid W 87-227-9	P. multocida subsp. septica, sucrose negative	Sheep	Germany	1987	Schmid-W-87-227-9	PRJNA1204292	SAMN46016023	Christensen et al. (2005)
	Younan S2	P. multocida subsp. septica, sucrose negative	Sheep, nose	Syria	Unknown	Younan-S2	PRJNA1204292	SAMN46016024	Christensen et al. (2005)
	288	P. multocida subsp. septica, sucrose negative	Cattle, pneumonia	Germany	Unknown	288	PRJNA1204292	SAMN46016025	Christensen et al. (2005)
	VP243 ( = 0150 = 2417 SI)	P. multocida subsp. multocida, capsular serogroup E	Cattle	Africa	Unknown	VP243	PRJNA224116	SAMN27163557	Christensen et al. (2022)
	VP584 ( = 0352 = P1235 = P35 = 106 = P15)	P. multocida subsp. multocida, capsular serogroup E	Cattle	Central Africa	Unknown	VP584	PRJNA224116	SAMN27163556	Christensen et al. (2022)
	VP583 ( = 0149 = SN)	P. multocida subsp. multocida, capsular serogroup E	Cattle	Central Africa	Unknown	VP583	PRJNA224116	SAMN27163555	Christensen et al. (2022)
	VP582 ( = 0148 = Bunia II = 2415)	P. multocida subsp. multocida, capsular serogroup E	Cattle	Congo	Unknown	VP582	PRJNA224116	SAMN27163554	Christensen et al. (2022)
	P1234 ( = P12 = 105)	P. multocida subsp. multocida, capsular serogroup E	Cattle	Cameroun	Unknown	P1234	PRJNA224116	SAMN27163553	Christensen et al. (2022)
	NCTC 10322T ( = ATCC 43137T)	P. multocida subsp. multocida, type strain	Pig	Canada	1962	NCTC10322T	PRJNA1204292	SAMN46016026	National Collection of Type Cultures
	NCTC 10204T ( = ATCC 51689T)	P. gallicida subsp. gallicida, type strain	Cattle	United Kingdom	Unknown	NCTC10204T	PRJNA1204292	SAMN46016027	National Collection of Type Cultures
	NCTC 11995T ( = ATCC 51687T)	P. multocida subsp. septica, type strain	Human, abscess after cat bite	France	1952	NCTC11995T	PRJNA1204292	SAMN46016028	National Collection of Type Cultures
