# Supplementary material for: Genomic insights into the 2020 mass die-off event among African elephants
Source: Nat Commun. 2025 Sep 26;16:8525. doi: 10.1038/s41467-025-63446-7 (PMC12475079; doi:10.1038/s41467-025-63446-7)
Supplement: Supplementary file 5 — Dataset 3 [file 41467_2025_63446_MOESM5_ESM.txt]

(VMG1457-5:0.0,VMG1457-1:0.0,(VF20HR:0.000753,(14589-75:0.03124951999999981,((ATCC-BAA-600:0.029815769999999908,VMG0908:0.031070420000000265)28:0.006267299999999754,((VDG05162-2:0.029951350000000154,(HIM-1004-6:0.04013738,(CDC-G-9955:0.14571770000000006,(NCTC11995T:0.12363146999999985,((VP583:0.000203,(P1234:0.000304,(VP582:0.000069,(VP584:0.0,VP243:0.0)98:0.000041)100:0.000207)98:0.000025)100:0.032672789999999896,(((NCTC10322T:0.030637539999999852,NCTC10204T:0.0334070999999998)22:0.005009509999999828,(VDG05073-4:0.03335777999999978,VDG05073-3:0.03288687000000001)43:0.006434800000000074)34:0.0045526300000000575,((Younan-S2:0.003331179999999989,K-323:0.003285319999999814)100:0.0019550700000001697,(Schmid-W-87-227-9:0.003042540000000038,(RA-12-2:0.000089,((B80-26:0.0,B80-20:0.0)100:0.000048,(288:0.000095,W-819:0.000054)87:0.000013)64:0.000013)100:0.0030915299999998425)100:0.0027070600000000944)100:0.04521526999999992)50:0.007064479999999929)100:0.10299316000000003)100:1.97330514)100:0.28145622999999986)100:0.011704939999999997)39:0.006312129999999971,(CDC-F-4484:0.029437979999999975,SSI-P-876:0.030688570000000137)78:0.007246729999999868)11:0.003025449999999985)37:0.006720049999999755)100:0.0299641300000002)78:0.000006);
