# Supplementary material for: Genomic insights into the 2020 mass die-off event among African elephants
Source: Nat Commun. 2025 Sep 26;16:8525. doi: 10.1038/s41467-025-63446-7 (PMC12475079; doi:10.1038/s41467-025-63446-7)
Supplement: Supplementary file 6 — Dataset 4 [file 41467_2025_63446_MOESM6_ESM.txt]

LOCUS       JAQAHH010000001 Bisgaard Taxon 45 strain VF20HR VF20HR_1, whole genome shotgun sequence.              214397 bp    DNA     linear   UNK 18-NOV-2024
DEFINITION  JAQAHH010000001 Bisgaard Taxon 45 strain VF20HR VF20HR_1, whole genome shotgun sequence., whole genome shotgun sequence.
ACCESSION   JAQAHH010000001 Bisgaard Taxon 45 strain VF20HR VF20HR_1, whole genome shotgun sequence.
VERSION     JAQAHH010000001 Bisgaard Taxon 45 strain VF20HR VF20HR_1, whole genome shotgun sequence.
KEYWORDS    .
SOURCE      None
  ORGANISM  .
            .
COMMENT     Annotated with Bakta
            Software: v1.8.2
            Database: v5.0, full
            DOI: 10.1099/mgen.0.000685
            URL: github.com/oschwengers/bakta
            
            ##Genome Annotation Summary:##
            Annotation Date                :: 11/18/2024, 20:39:45
            CDSs                           ::   182
            tRNAs                          ::     6
            tmRNAs                         ::     0
            rRNAs                          ::     0
            ncRNAs                         ::     0
            regulatory ncRNAs              ::     3
            CRISPR Arrays                  ::     1
            oriCs/oriVs                    ::     0
            oriTs                          ::     0
            gaps                           ::     0
            pseudogenes                    ::     1
FEATURES             Location/Qualifiers
     source          1..214397
                     /mol_type="genomic DNA"
     gene            complement(93..169)
                     /locus_tag="DPAAHC_00005"
                     /gene="trnP"
     tRNA            complement(93..169)
                     /db_xref="SO:0000268"
                     /product="tRNA-Pro(tgg)"
                     /locus_tag="DPAAHC_00005"
                     /anticodon=(pos:150..152,aa:Pro,seq:tgg)
                     /inference="profile:tRNAscan:2.0"
                     /gene="trnP"
     gene            complement(181..256)
                     /locus_tag="DPAAHC_00010"
                     /gene="trnH"
     tRNA            complement(181..256)
                     /db_xref="SO:0000262"
                     /product="tRNA-His(gtg)"
                     /locus_tag="DPAAHC_00010"
                     /anticodon=(pos:254..256,aa:His,seq:gtg)
                     /inference="profile:tRNAscan:2.0"
                     /gene="trnH"
     gene            complement(291..367)
                     /locus_tag="DPAAHC_00015"
                     /gene="trnR"
     tRNA            complement(291..367)
                     /db_xref="SO:0001036"
                     /product="tRNA-Arg(ccg)"
                     /locus_tag="DPAAHC_00015"
                     /anticodon=(pos:331..333,aa:Arg,seq:ccg)
                     /inference="profile:tRNAscan:2.0"
                     /gene="trnR"
     gene            complement(520..1338)
                     /locus_tag="DPAAHC_00020"
     CDS             complement(520..1338)
                     /db_xref="SO:0001217"
                     /db_xref="UniRef:UniRef50_Q9CNG7"
                     /product="LPS chain length-determining protein"
                     /locus_tag="DPAAHC_00020"
                     /protein_id="gnl|Bakta|DPAAHC_00020"
                     /translation="MTQVDNKHKMQRTFLSSISLVLGTTLLGAIVAYGSSYLKSKTWLA
                     EAHVSAPDVALLGNYYALSSTYQFIKNKENPQSDTDIAYQEFTKQITSEEVIRHFWEST
                     EYYKQKQTGETHIDLALLEKLTKAIKFKSTQNGFVDKVTLELENPKFATELLSSFIDQV
                     NLETRKTAYSNLITQWKVLFEQVKKAAEFNLGKNGVSSLASEDWHGKLQMMRSVSPLDE
                     QFSAYRYLKKPTQPMIYVSPNRQCWGVIGASIGLILALFILAFLNLRRRN"
                     /codon_start=1
                     /transl_table=11
                     /inference="ab initio prediction:Prodigal:2.6"
                     /inference="similar to AA sequence:UniRef:UniRef50_Q9CNG7"
     gene            complement(1344..2417)
                     /locus_tag="DPAAHC_00025"
                     /gene="wecA"
     CDS             complement(1344..2417)
                     /db_xref="COG:COG0472"
                     /db_xref="COG:M"
                     /db_xref="EC:2.7.8.33"
                     /db_xref="GO:0000287"
                     /db_xref="GO:0005886"
                     /db_xref="GO:0009103"
                     /db_xref="GO:0009243"
                     /db_xref="GO:0009276"
                     /db_xref="GO:0016757"
                     /db_xref="GO:0016780"
                     /db_xref="GO:0030145"
                     /db_xref="GO:0036380"
                     /db_xref="GO:0044038"
                     /db_xref="GO:0071555"
                     /db_xref="SO:0001217"
                     /db_xref="UniRef:UniRef50_P45341"
                     /db_xref="UniRef:UniRef90_Q9CNG8"
                     /product="UDP-N-acetylglucosamine--undecaprenyl-phosphate
                     N-acetylglucosaminephosphotransferase"
                     /locus_tag="DPAAHC_00025"
                     /protein_id="gnl|Bakta|DPAAHC_00025"
                     /translation="MLLSLIVTFLGAFLTLLFMRPVAQKIGLVDKPNFRKRHQGAIPLI
                     GGVSLFAGNLCFYLLEWEQMRLPSLYLFSIFVLLVIGMIDDRFDISPFLRAGIQAILAI
                     LMIDLGNLYLDHLGQILGPFQLTLGSIGLIITVLATIAAINAFNMIDGIDGLLGGLSSV
                     AFVSIGILLIKDNQLDLAYWSFALIVAILPYFMMNLGIPFGPKFKVFMGDAGSTLIGFT
                     IIWILLLSTQGKGHPMNPVTALWIIAIPLIDMIAIMYRRLRKGKSPFRPDRLHVHHLMM
                     RAGLSSRQAFLLITFAAAICATIGILGEIFYINEWLMFVGFILLFFMYSYSITRAWRIT
                     RWIRRMKRRAKRIHNKE"
                     /codon_start=1
                     /transl_table=11
                     /inference="ab initio prediction:Prodigal:2.6"
                     /inference="similar to AA sequence:UniRef:UniRef90_Q9CNG8"
                     /gene="wecA"
     gene            2550..3833
                     /locus_tag="DPAAHC_00030"
                     /gene="hemL"
     CDS             2550..3833
                     /db_xref="COG:COG0001"
                     /db_xref="COG:H"
                     /db_xref="EC:5.4.3.8"
                     /db_xref="GO:0005737"
                     /db_xref="GO:0006782"
                     /db_xref="GO:0008483"
                     /db_xref="GO:0030170"
                     /db_xref="GO:0042286"
                     /db_xref="SO:0001217"
                     /db_xref="UniRef:UniRef50_Q3B1A1"
                     /db_xref="UniRef:UniRef90_Q9CNG9"
                     /product="glutamate-1-semialdehyde 2,1-aminomutase"
                     /locus_tag="DPAAHC_00030"
                     /protein_id="gnl|Bakta|DPAAHC_00030"
                     /translation="MTTSFALFQRAQQTIPGGVNSPVRAFKGVGGTPVFIDKAQGAYLY
                     DTEGKQYIDYVGSWGPMILGHNHPAILNAVIRTAQHGLSFGAPTALEIELAELVCSLIP
                     SIEMVRMVSSGTEATMSAIRLARGYTNRDKIIKFEGCYHGHADSLLVKAGSGALTLGQP
                     SSPGVPADFAKHTLTCTYNDLDSVKRTFEQYPDEIACLIVEPVAGNMNCIPPNENFLHG
                     LRALCDQYGAVFIIDEVMTGFRVALGGAQAYYGVTPDLTCLGKVIGGGMPVGAFGGKKE
                     IMQYIAPLGPVYQAGTLSGNPIAMAAGLACLNELKKVGNVERLAQQTKKLALGLKALAD
                     KHHIPVVVNYVGGMFGLFFTSQKTVSCYQAVMACDTEKFNQFFHGMLAEGIYLAPSAFE
                     AGFMSLAHSDQDIERTLQAADQVFAQLA"
                     /codon_start=1
                     /transl_table=11
                     /inference="ab initio prediction:Prodigal:2.6"
                     /inference="similar to AA sequence:UniRef:UniRef90_Q9CNG9"
                     /gene="hemL"
     gene            3849..4703
                     /locus_tag="DPAAHC_00035"
                     /gene="rhaT"
     CDS             3849..4703
                     /db_xref="COG:COG0697"
                     /db_xref="COG:GER"
                     /db_xref="SO:0001217"
                     /db_xref="UniRef:UniRef50_B3GZS8"
                     /db_xref="UniRef:UniRef90_Q9CNH0"
                     /product="Permease of the drug/metabolite transporter (DMT)
                     superfamily"
                     /locus_tag="DPAAHC_00035"
                     /protein_id="gnl|Bakta|DPAAHC_00035"
                     /translation="MIKDNYRLALLKVHGTAVLFGASGVFGALAETGADMIVLGRVLIA
                     FVALSLFFLFRRQTLIPMQRRELASQGLSGVLLGVHWVSFYQGIKVGGVAIGTLGFASF
                     PAFVALFEMLLFKERLKAKEYFLLIAISIGLILITPAFEFGHQATQGLLWGIFSALSYG
                     ILAVINRKNVSNISGAQSSWCQYLVVALMLLPVSGQQLPEVSWQDWFWIACIGLLCTTL
                     AYTLFVSSLASINARTAAMIISLEPVYAIAIAWIWLDEVPSWRMLLGGALIIVSVAMVN
                     LKK"
                     /codon_start=1
                     /transl_table=11
                     /inference="ab initio prediction:Prodigal:2.6"
                     /inference="similar to AA sequence:UniRef:UniRef90_Q9CNH0"
                     /gene="rhaT"
     gene            complement(4810..7404)
                     /locus_tag="DPAAHC_00040"
     CDS             complement(4810..7404)
                     /db_xref="SO:0001217"
                     /db_xref="UniRef:UniRef50_P43919"
                     /product="Bifunctional
                     uridylyltransferase/uridylyl-removing enzyme"
                     /locus_tag="DPAAHC_00040"
                     /protein_id="gnl|Bakta|DPAAHC_00040"
                     /translation="MLFPYSPLVELDVSAVRAQKAALKQFELAQFAQHDIYELIANRTQ
                     FCDQVLQDLWSQFGLANKPTLTLIAVGGYGREEMFPLSDLDFLILTSEQVDEKTEHQLR
                     QFVQFLWDCGFDVGHAVRTLSECEQAGREDITVATNLLEARYLAGNLSQFHLLDQVLQK
                     ADFWPREAFFQAKYQERVERYQRYHNTSYNLEPDIKHSPGGLRDLHLLYWIALRHTGAK
                     NLTEILKSGFIYPQEYALLQESQHFLFKVRFALHLILKRYDNRLLFERQIRVAELLEFI
                     GPGNQGVEKMMKLFFQALQQISLLSDLLVKHYREHFLQTNDPVQISVLDDSFQCLNNAI
                     CLRHGNVFVEQPEHILTLFFHLTQHHQLDIHSSTLRQLHLALEQRSGYLAELPVAREIF
                     LRLFNQPSAIARALVPMHKYGVLKAYLPQWQHIEGLMQFDLFHCYTVDEHILRTLLKLE
                     YFLEPDSVVPHPICSRIFSRLTDRTLLYIAALFHDIAKGRGGDHAVLGSVEVAEFAQQH
                     GFDQREIQTLTWLVEQHLLMSVTAQRRDIHDPEVVLHFAEAVQNKVRLDYLTCLTVADI
                     CATNETLWNSWKRTLIATLYQFTTQQFAQGMDCLLDHAEKIERHRQHALALLKQNTSLS
                     AVKIEDIWQRCPEEYFLRNSPKQIAWHTELLAENPTELLVKISNRFSEGGTEIFVYCQD
                     QPNLFHKVVTTIGAKKFSIHDAQIITSHDGYVFDSFIVTELDGRLAKFDRRRSLEKALT
                     QALNTAKMPTLRISHNHKLRPFQVKTDVRFLRGHRTDQTEMELFALDQAGLLAKVSQVF
                     SELKLNLLNAKITTVGERAEDFFILTNSEDRALTTEQRQHLAQRLHEVLAAK"
                     /codon_start=1
                     /transl_table=11
                     /inference="ab initio prediction:Prodigal:2.6"
                     /inference="similar to AA sequence:UniRef:UniRef50_P43919"
     gene            complement(7464..8267)
                     /locus_tag="DPAAHC_00045"
                     /gene="map"
     CDS             complement(7464..8267)
                     /db_xref="COG:COG0024"
                     /db_xref="COG:J"
                     /db_xref="SO:0001217"
                     /db_xref="UniRef:UniRef50_P44421"
                     /db_xref="UniRef:UniRef90_A0A379BBZ8"
                     /product="type I methionyl aminopeptidase"
                     /locus_tag="DPAAHC_00045"
                     /protein_id="gnl|Bakta|DPAAHC_00045"
                     /translation="MAIPLRTEDEIVKLREACKLAADILVMIEPYVKAGVSTGELDRIC
                     HDYMVNEQQTISACLGYHGFPKATCISVNEVVCHGIPSDNKILKHGDIVNIDVTVIKDG
                     YFGDNSKMYIVGETNVRSQKLCDAAQEALYVGLRVVKPGIRLNEIGRAVQKYTESQGFS
                     VVREYCGHGIGSEFHCEPQVLHYYADDGGVILQPGMVFTIEPMINAGKKEVRLMGDGWT
                     VKTKDRSHSAQYEHQLVVTETGCEVMTIREEEVAAGRIQRIMVNV"
                     /codon_start=1
                     /transl_table=11
                     /inference="ab initio prediction:Prodigal:2.6"
                     /inference="similar to AA
                     sequence:UniRef:UniRef90_A0A379BBZ8"
                     /gene="map"
     gene            8407..8748
                     /locus_tag="DPAAHC_00050"
                     /gene="erpA"
     CDS             8407..8748
                     /db_xref="COG:COG0316"
                     /db_xref="COG:O"
                     /db_xref="GO:0005506"
                     /db_xref="GO:0016226"
                     /db_xref="GO:0051537"
                     /db_xref="SO:0001217"
                     /db_xref="UniRef:UniRef50_Q4FVP8"
                     /db_xref="UniRef:UniRef90_Q9CNH3"
                     /product="iron-sulfur cluster insertion protein ErpA"
                     /locus_tag="DPAAHC_00050"
                     /protein_id="gnl|Bakta|DPAAHC_00050"
                     /translation="MTEMSVPLIFTDAAANKVKALIREEENPNLKLRVYITGGGCSGFQ
                     YGFTFDEKINDGDLTIEKSGVHLVIDPMSLQYLIGGTVDYTEGLEGSRFVVNNPNASTT
                     CGCGSSFSI"
                     /codon_start=1
                     /transl_table=11
                     /inference="ab initio prediction:Prodigal:2.6"
                     /inference="similar to AA sequence:UniRef:UniRef90_Q9CNH3"
                     /gene="erpA"
     gene            8801..9109
                     /locus_tag="DPAAHC_00055"
     CDS             8801..9109
                     /db_xref="SO:0001217"
                     /db_xref="UniRef:UniRef50_P44297"
                     /product="UPF0231 protein HI_1724"
                     /locus_tag="DPAAHC_00055"
                     /protein_id="gnl|Bakta|DPAAHC_00055"
                     /translation="MGHEAIANWFNSEVRSDTTKIQTALQQLDTLNAQQEIRLIGKEYS
                     VFMNQAEVMVRANNLMFEQDQPLEDDFHYYDEESIAFCGTDDFIHFLQSALAFIQSP"
                     /codon_start=1
                     /transl_table=11
                     /inference="ab initio prediction:Prodigal:2.6"
                     /inference="similar to AA sequence:UniRef:UniRef50_P44297"
     gene            9135..11465
                     /locus_tag="DPAAHC_00060"
                     /gene="mrcB"
     CDS             9135..11465
                     /db_xref="COG:COG0744"
                     /db_xref="COG:M"
                     /db_xref="SO:0001217"
                     /db_xref="UniRef:UniRef50_P45345"
                     /db_xref="UniRef:UniRef90_Q9CNH5"
                     /product="penicillin-binding protein 1B"
                     /locus_tag="DPAAHC_00060"
                     /protein_id="gnl|Bakta|DPAAHC_00060"
                     /translation="MSKSTKTKVSRKKFSWFRFFAKVSFTLTCLLAFYGFYLDWQIRSK
                     MDGQIWRLPAEVYSRIEHISLEEQLSLEQVKQRLLDNDYRQTTLIAAPGDFKVEGDTLV
                     LLRRAFPFPVQPEAQRVFRLRFKQDRLVVIEDLINQRTIPEFRLAPKLIAMLQSEKEER
                     LAIPLHHYPRLLIDALLLTEDRRFYQHEGISLLGIARATLTNLQAGHTVQGGSTLTQQL
                     VKNLFLSNKRTLSRKVNEALMAVILDWRYDKNRILETYLNEIYLGQNGDTQIHGFELAS
                     HFYFGRSTNEISLDQIALLVGMVKGPSLYNPWRNPKNALERRNVVLHLLLEHKVIGQAL
                     YQMLVQRPLGVQERGQITRKYPAFIQTLQAELREQLGENKASNLLGARIFSTLDPKQQA
                     HAENAVVSATSTLQAKYKNPHLQSAMVIADYRLGEVRAIVGGLQTQYAGFNRALSAKRQ
                     IGSLVKPSIYLTALSVPEKFRLNTAIQNQPITIQIKGSPPWQPRNYDRKYSGSVMLMDA
                     LARSLNIPTVNIGMQIGLDNVIETQQKMGWDKVQIPKVPSTLLGAYAISPYEVTHLYQV
                     IANQGQKIPLATIDSITDQQGNLLYQRRLEPEQVVPAEASYQTLYAMQQTVMRGTARSL
                     QNQFSHLHLAGKTGTTNDARDTWFVGIDGENVVTVWLGRDDNGETKLTGASGALQIYQN
                     YLQRHTTTALNLPALDSIQWVGINDSGGWDCSSSRQIPVWAKTTQSFCQPTEINKPRES
                     IWDVLSPGYQSKQPAPVEEAIAN"
                     /codon_start=1
                     /transl_table=11
                     /inference="ab initio prediction:Prodigal:2.6"
                     /inference="similar to AA sequence:UniRef:UniRef90_Q9CNH5"
                     /gene="mrcB"
     gene            complement(11538..12428)
                     /locus_tag="DPAAHC_00065"
                     /gene="efeB"
     CDS             complement(11538..12428)
                     /db_xref="COG:COG2837"
                     /db_xref="COG:P"
                     /db_xref="EC:1.11.1.-"
                     /db_xref="KEGG:K07223"
                     /db_xref="SO:0001217"
                     /db_xref="UniRef:UniRef50_C5B7E3"
                     /db_xref="UniRef:UniRef90_Q9CNH6"
                     /product="Periplasmic deferrochelatase/peroxidase EfeB"
                     /locus_tag="DPAAHC_00065"
                     /protein_id="gnl|Bakta|DPAAHC_00065"
                     /translation="MTAQSGVLLEHCKAAIYLEANITDLTAMPEASRQFCDKLAQLQQT
                     YPDARLGAVVAFGDKVWKQLAGENSAKELKPFVTLGRGDASAPATQWDLLIHIQSLRPD
                     VNFSVALAAMACFGKAIHVEQEVHGFRWVEERDFTGFIDGTENPQQAKRAEVALIAQGE
                     DADGSYVFTQRYEHNLTKWEKLTTAKQETVIGRTKPDSIELEDKVDTSHVGRTDLKENG
                     VGLKILRHSLPYGKASEKHGLYFIAYCATLYNIEQQLLTMFGEKDGKTDRLLGFTKAVT
                     GSYYFAPSLEKLKTL"
                     /codon_start=1
                     /transl_table=11
                     /inference="ab initio prediction:Prodigal:2.6"
                     /inference="similar to AA sequence:UniRef:UniRef90_Q9CNH6"
                     /gene="efeB"
     gene            complement(12525..13229)
                     /locus_tag="DPAAHC_00070"
                     /gene="pepE"
     CDS             complement(12525..13229)
                     /db_xref="COG:COG3340"
                     /db_xref="COG:E"
                     /db_xref="EC:3.4.13.21"
                     /db_xref="GO:0005737"
                     /db_xref="GO:0006508"
                     /db_xref="GO:0008236"
                     /db_xref="GO:0016805"
                     /db_xref="SO:0001217"
                     /db_xref="UniRef:UniRef50_Q9CNH7"
                     /db_xref="UniRef:UniRef90_Q9CNH7"
                     /product="dipeptidase PepE"
                     /locus_tag="DPAAHC_00070"
                     /protein_id="gnl|Bakta|DPAAHC_00070"
                     /translation="MKNMLLMSGSKYQHTDYLVHTLPWLRNFLADYQGKRVAFVPYAGV
                     RQNYDEYELKVQTALAALNVDIVSVHRAAEHREIIAKADVIAIGGGNTFCLLKGMYEHH
                     LLPLIREKVQAGTPYFGWSAGANVAGASIMTTNDMPITYPPSFDALGLFPHQLNPHFIS
                     GKPAGHNGESREERLAEFLIVNPHAKVYALPEGTALHIQDQQARILGQHDVLLFSENMQ
                     LTTLPVNSVVDY"
                     /codon_start=1
                     /transl_table=11
                     /inference="ab initio prediction:Prodigal:2.6"
                     /inference="similar to AA sequence:UniRef:UniRef90_Q9CNH7"
                     /gene="pepE"
     gene            13497..15398
                     /locus_tag="DPAAHC_00075"
     CDS             13497..15398
                     /db_xref="SO:0001217"
                     /db_xref="UniRef:UniRef50_Q6D719"
                     /product="Putative iron permease"
                     /locus_tag="DPAAHC_00075"
                     /protein_id="gnl|Bakta|DPAAHC_00075"
                     /translation="MSVKPLRYFLLIFSLFLCAFTQAKENYAVWIQDIENRLDKTANLY
                     QQHQVDEARTEVQMAYFEVFENLEGPIRINFSAQKSFQMEATFAEIRKMIGDGAPLEDI
                     QAKINGLKSALQEVLPVLMEGHQLNASAQHDVYANQTIATHWQQSFKLIDDLFAQAIQA
                     YEQGHFSQAKKLVQQAQYDGFKNSEMEMSIRQNRAAAISASINQQFYDLIRLSEKPDQL
                     NSLGYQITLLLQDIEEQLPNLPTTRDTQVVQTQPSTTENQPDQDWQKLSNDINQRIQQA
                     IELYQQGQHKKAMLAVQDTYFDVFESSGMESKIGSRDSQFKAELEGYFTRLVGLIKAEA
                     PIEQLQQQTHALMQGLNKSVEMLQGGHQSHWSMFLYSLLIILREGLEALLIVAAIVTYL
                     IKNQHQDKLPVIRQSVYVALIASLVTALIFQFLFANAGASRELLEGFTMMIAVVMLFMM
                     SYWLLSKVEAQNWQRYLEGKLSTALTTGSLIGLWLTSFLAVYREGAETVLFYYALVSDA
                     TSAVSYFYLFAGLLVGLVILAICYLIMRYTVVKLPLKPFFMFTGTFMYLMAFVFAGKSV
                     LELIEGKLFEPTLITGAPEVSWLGIYPYVETLIPQLVLVIAAIFALFYMKYQHRKTV"
                     /codon_start=1
                     /transl_table=11
                     /inference="ab initio prediction:Prodigal:2.6"
                     /inference="similar to AA sequence:UniRef:UniRef50_Q6D719"
     gene            15438..15959
                     /locus_tag="DPAAHC_00080"
                     /gene="tpd"
     CDS             15438..15959
                     /db_xref="COG:COG3470"
                     /db_xref="COG:MI"
                     /db_xref="SO:0001217"
                     /db_xref="UniRef:UniRef50_A6VPW9"
                     /db_xref="UniRef:UniRef90_A0A0E3ZQW8"
                     /product="Uncharacterized conserved protein probably
                     involved in high-affinity Fe2+ transport"
                     /locus_tag="DPAAHC_00080"
                     /protein_id="gnl|Bakta|DPAAHC_00080"
                     /translation="MKKTLLATTLLASILAAPSALAFKEYPIGEPVEMNGMEIAAVYLQ
                     PVDMEPRGMGLPAAKSDIHLEADIHAIKGNVNGFGEGEWMPYLTINYTLVNADTGEKQE
                     GTFMPMVAADGPHYGLNIKMMGVGNYKLTYHIEPPPKAGMHRHTDEETGVGRWWKPFDV
                     SYEFKYTGLN"
                     /codon_start=1
                     /transl_table=11
                     /inference="ab initio prediction:Prodigal:2.6"
                     /inference="similar to AA
                     sequence:UniRef:UniRef90_A0A0E3ZQW8"
                     /gene="tpd"
     gene            16125..17522
                     /locus_tag="DPAAHC_00085"
     CDS             16125..17522
                     /db_xref="SO:0001217"
                     /db_xref="UniRef:UniRef50_Q9CNI0"
                     /product="DUF2318 domain-containing protein"
                     /locus_tag="DPAAHC_00085"
                     /protein_id="gnl|Bakta|DPAAHC_00085"
                     /translation="MNYFFTSLLQILLPFALLLGCAWSYYPSVKMKSRLWLALLCFALG
                     AVVVMYLPRNQQIHLMQTSFIVTSLLLFCLSQYWQNETLTTFWHVVLMFIAGLLWGKDP
                     NLAAITHTDVINTDFILHSSALILGLLLAMIMASWLSLLLQQNKIQQKLTALPRLLTVF
                     IVLILLIPQCAELLLSLMKLQLLDLTKTRLSFVAKAGKLTHFLNYIQSAMVIVILLSFW
                     LSVHLARKHAVQQETHPIEKRKKRAILLTSRRLIQWGSFCVLLILASQLYWDKVASQPP
                     RLSEAIPVKMDDKDQVSIPITQVKDGKLHRFVWIADDGKAVRFFLINRLPDRLSLAAVF
                     DACILCGDQGYVMEGDQVICVGCGVRMFIPSIGKPGGCNPVPIENWQQNDTHVIINKKN
                     LEEGLNYFSTIVEIEVTDPVDQTKLKNTRTEHKYTYEGKTYFFATEKNLNLFRDAPENY
                     LKPAGGN"
                     /codon_start=1
                     /transl_table=11
                     /inference="ab initio prediction:Prodigal:2.6"
                     /inference="similar to AA sequence:UniRef:UniRef50_Q9CNI0"
     gene            17522..18844
                     /locus_tag="DPAAHC_00090"
                     /gene="salY"
     CDS             17522..18844
                     /db_xref="COG:COG0577"
                     /db_xref="COG:V"
                     /db_xref="SO:0001217"
                     /db_xref="UniRef:UniRef50_B1VCI4"
                     /db_xref="UniRef:UniRef90_Q9CNI1"
                     /product="ABC-type antimicrobial peptide transport system,
                     permease component"
                     /locus_tag="DPAAHC_00090"
                     /protein_id="gnl|Bakta|DPAAHC_00090"
                     /translation="MLVRMLYQSWRFGLKRKLLAIITIFLAAGLVSALLAVSIDIGDKM
                     ARELKSYGANILIEPASSAILPEDVNGANALASQDFLDEKELPNVKDIFWRNNIVGFAP
                     LLSAEVQAQKINQSAVQTIQILGTFFDHQIAIPDEADYHTGQKIISPYWKVEGEWVNDL
                     QDQFTAIVPALVGEQLAKTSAIQIGEQLLLTYQTGESQQQLSVEIKGILATGGNEEQQL
                     VLPLSAVQQLLGLEGKIQAIKVSALTVPENELSRKARANVEGLDAEEYDRWYCTAYVSS
                     ISHQLEEAISGAIVRPIWQVAASEGVVIEKIQLLLAVVTVAALIAAAMGIASLMTTTII
                     ERSKEIGLMKALGAYQWQIVLLFYCEAIMSALLGGLLGCIAGWGLAKFIGLTLFGVPLD
                     FTWIVVPCVLVLSILIALIGTWFPAHRIANLYPVEVLYGRQ"
                     /codon_start=1
                     /transl_table=11
                     /inference="ab initio prediction:Prodigal:2.6"
                     /inference="similar to AA sequence:UniRef:UniRef90_Q9CNI1"
                     /gene="salY"
     gene            18831..19970
                     /locus_tag="DPAAHC_00095"
                     /gene="lolC"
     CDS             18831..19970
                     /db_xref="COG:COG4591"
                     /db_xref="COG:M"
                     /db_xref="SO:0001217"
                     /db_xref="UniRef:UniRef50_A0A0J3UWD0"
                     /db_xref="UniRef:UniRef90_A0A8E2A570"
                     /product="ABC-type transport system involved in lipoprotein
                     release, permease component LolC"
                     /locus_tag="DPAAHC_00095"
                     /protein_id="gnl|Bakta|DPAAHC_00095"
                     /translation="MAANKSKSMFWRLIFRALRLRLQRVFIIFAALTVGASIVTAMAAV
                     YFDINTKMSQELRTFGANFYIGSNSSGLIQEQQLQQILAQAPPGLVTAASPYLYGVTRS
                     DLEKIVIMGVWFDAMKTLSPYWQVTGTQIGVNFDDRNAMIGKTLAERLQLKVGDSITLS
                     KNAVEKHRFRIKAIIEAGDATDNMLIVSLAFAQYWLEKEEQATNALLNVKNDQGQVDQF
                     ATALQHNYPELEIRPIRKVSASEGQILDKIKGLMGLISVVILILATLCVNTTLIAIVGE
                     RAKEFALQKALGAKKQDIIQQIGTEAFIIAICAICSGLVLGYLLAQVLGLTVFKAYIDM
                     RLPVIPITIFLSLLVACIAVIVPTRRALAIQTANVLKGE"
                     /codon_start=1
                     /transl_table=11
                     /inference="ab initio prediction:Prodigal:2.6"
                     /inference="similar to AA
                     sequence:UniRef:UniRef90_A0A8E2A570"
                     /gene="lolC"
     gene            20020..20691
                     /locus_tag="DPAAHC_00100"
                     /gene="lolD"
     CDS             20020..20691
                     /db_xref="COG:COG1136"
                     /db_xref="COG:M"
                     /db_xref="SO:0001217"
                     /db_xref="UniRef:UniRef50_A0A0F5EYC3"
                     /db_xref="UniRef:UniRef90_A0A0F5EYC3"
                     /product="ABC-type lipoprotein export system, ATPase
                     component"
                     /locus_tag="DPAAHC_00100"
                     /protein_id="gnl|Bakta|DPAAHC_00100"
                     /translation="MPNYVIETQHLYKRFGQVTALEDINIQISEGEFVAIMGASGSGKT
                     TLMNILTCLDTASEGKVILDGVDAAQLDEIGRQRFRAEKIGLVFQQFHLIPYLTALENV
                     MLAQHYHSVIDEDAAKAVLEQVGLAHRVDHLPSQLSGGEQQRVCIARALVNQPPVIFAD
                     EPTGNLDEKNEQLVLDLLVALNRQGRTVVMVTHNPELSKLADRTIFLQHGKFLREATHE
                     N"
                     /codon_start=1
                     /transl_table=11
                     /inference="ab initio prediction:Prodigal:2.6"
                     /inference="similar to AA
                     sequence:UniRef:UniRef90_A0A0F5EYC3"
                     /gene="lolD"
     gene            20681..21187
                     /locus_tag="DPAAHC_00105"
     CDS             20681..21187
                     /db_xref="SO:0001217"
                     /db_xref="UniRef:UniRef50_A0A447SR61"
                     /product="Stage IV sporulation protein H"
                     /locus_tag="DPAAHC_00105"
                     /protein_id="gnl|Bakta|DPAAHC_00105"
                     /translation="MKISPFLTALLKCVLLCIMFFACISCKDDVAVIGKPAPEIAVFDL
                     AGKQRALSEGKGKTILLNFWSESCGVCIAELKSFEQLLHAYPQNNLHIIAVNIDGEKGD
                     TQAVVKKSEISLLVVKDQLNITAERYQLIGTPTSFVIDREGKILYKFEGLIPAQELHSF
                     FKVNE"
                     /codon_start=1
                     /transl_table=11
                     /inference="ab initio prediction:Prodigal:2.6"
                     /inference="similar to AA
                     sequence:UniRef:UniRef50_A0A447SR61"
     gene            21184..21486
                     /locus_tag="DPAAHC_00110"
                     /gene="cytC553"
     CDS             21184..21486
                     /db_xref="COG:C"
                     /db_xref="COG:COG2863"
                     /db_xref="SO:0001217"
                     /db_xref="UniRef:UniRef50_Q9CNI5"
                     /db_xref="UniRef:UniRef90_Q9CNI5"
                     /product="Cytochrome c553"
                     /locus_tag="DPAAHC_00110"
                     /protein_id="gnl|Bakta|DPAAHC_00110"
                     /translation="MKKYHSTLWILLALSPLAQANVSVERGQQLFKPCSFCHGNQAEKS
                     ALNQSRPLKDLPADEIINGLKARKEGQIIGAGNAAKSRLSEEDMQSIAKFIETLK"
                     /codon_start=1
                     /transl_table=11
                     /inference="ab initio prediction:Prodigal:2.6"
                     /inference="similar to AA sequence:UniRef:UniRef90_Q9CNI5"
                     /gene="cytC553"
     gene            21546..21938
                     /locus_tag="DPAAHC_00115"
     CDS             21546..21938
                     /db_xref="SO:0001217"
                     /db_xref="UniRef:UniRef50_I2NCA9"
                     /product="Deoxyribonuclease V"
                     /locus_tag="DPAAHC_00115"
                     /protein_id="gnl|Bakta|DPAAHC_00115"
                     /translation="MTRINLIDPCELCDQHLLAEHRELTRIPNAVAKGKFSLIGQPEDY
                     KLGTGHVRFFFNKLSFLKKRYDLLHQECKARGFNVQYIWPDNLPEDKTLWLDYTPTEHA
                     LAANRARILERMPTNARFTSTKLQLK"
                     /codon_start=1
                     /transl_table=11
                     /inference="ab initio prediction:Prodigal:2.6"
                     /inference="similar to AA sequence:UniRef:UniRef50_I2NCA9"
     gene            complement(21924..22175)
                     /locus_tag="DPAAHC_00120"
                     /gene="ycgL"
     CDS             complement(21924..22175)
                     /db_xref="SO:0001217"
                     /db_xref="UniRef:UniRef50_P44198"
                     /product="YcgL domain-containing protein HI-1446"
                     /locus_tag="DPAAHC_00120"
                     /protein_id="gnl|Bakta|DPAAHC_00120"
                     /translation="MLCAIYKSNRKIGTYLYVAKRDQFEAIPDVLREAFGPPIFVMMFN
                     LAGQKALVNADKDTVRKKIETQGFYLQMPKEDDWLFKL"
                     /codon_start=1
                     /transl_table=11
                     /inference="ab initio prediction:Prodigal:2.6"
                     /inference="similar to AA sequence:UniRef:UniRef50_P44198"
                     /gene="ycgL"
     gene            22269..22949
                     /locus_tag="DPAAHC_00125"
                     /gene="minC"
     CDS             22269..22949
                     /db_xref="SO:0001217"
                     /db_xref="UniRef:UniRef50_P57845"
                     /product="putative septum site-determining protein MinC"
                     /locus_tag="DPAAHC_00125"
                     /protein_id="gnl|Bakta|DPAAHC_00125"
                     /translation="MAQDIVEFRTGQFSSIFMTIHSPSLTVIKRALNKKLKSSPAIFQH
                     TSVILQFTPTLEKVNLVALKTLFETFNVHIIGVSDWANHLQKELIMTSGLALLGKSGEL
                     TDILPEPRCLPVKIIHQHVASKQVIYAKNSDLIIHGNVEPGAEVAADGNVHIYGKLLGR
                     AMAGVNNNVGSIYTQYLDAEFIAVSSRFLYKDNIPDDYRQQAVRVFADKDKLRFDFLLK
                     DERS"
                     /codon_start=1
                     /transl_table=11
                     /inference="ab initio prediction:Prodigal:2.6"
                     /inference="similar to AA sequence:UniRef:UniRef50_P57845"
                     /gene="minC"
     gene            complement(22990..23547)
                     /locus_tag="DPAAHC_00130"
     CDS             complement(22990..23547)
                     /db_xref="PFAM:PF02987.19"
                     /product="hypothetical protein"
                     /locus_tag="DPAAHC_00130"
                     /protein_id="gnl|Bakta|DPAAHC_00130"
                     /translation="MKKSVLAALVLGATLSVTGCFDKESKAGQEVEKAKASVVESKEAV
                     VNAANEVKESTAAKVEEVKAATAAKVEEMKDATSAKMEEMKATMAEVKKDVAEKAAEVK
                     EAAATKVDEAKAAVAEKSAEMKDATAAKVEEAKVASAEAKQTATEKAAEMKEAAKEDVN
                     KAADAVKEKAEEVKESVAPKAQ"
                     /codon_start=1
                     /transl_table=11
                     /inference="ab initio prediction:Prodigal:2.6"
     gene            complement(23828..24286)
                     /locus_tag="DPAAHC_00135"
                     /gene="sixA"
     CDS             complement(23828..24286)
                     /db_xref="SO:0001217"
                     /db_xref="UniRef:UniRef50_I3D9E8"
                     /product="Phosphohistidine phosphatase SixA"
                     /locus_tag="DPAAHC_00135"
                     /protein_id="gnl|Bakta|DPAAHC_00135"
                     /translation="MDIFVMRHGEAEMMAKSDKERHLNLRGIQQAISQGEWLKSTMMVD
                     KVLVSPYVRAQQTFEQINDVYAEQLAEKMETWDHITPYGNSHTVLSYLALLAIQGVRSV
                     LIVSHLPLVGEIVFSLCGHSSVSFYPSTITHVQWDGEIGNIVQVKYPE"
                     /codon_start=1
                     /transl_table=11
                     /inference="ab initio prediction:Prodigal:2.6"
                     /inference="similar to AA sequence:UniRef:UniRef50_I3D9E8"
                     /gene="sixA"
     gene            complement(24351..25685)
                     /locus_tag="DPAAHC_00140"
                     /gene="glmM"
     CDS             complement(24351..25685)
                     /db_xref="COG:COG1109"
                     /db_xref="COG:G"
                     /db_xref="EC:5.4.2.10"
                     /db_xref="GO:0000287"
                     /db_xref="GO:0005975"
                     /db_xref="GO:0008966"
                     /db_xref="SO:0001217"
                     /db_xref="UniRef:UniRef50_Q8EHM0"
                     /db_xref="UniRef:UniRef90_Q9CNJ0"
                     /product="phosphoglucosamine mutase"
                     /locus_tag="DPAAHC_00140"
                     /protein_id="gnl|Bakta|DPAAHC_00140"
                     /translation="MAERKYFGTDGVRGKVGTFPITPDFALKLGWAAGKVLATQGSRTV
                     LIGKDTRISGYMLESALEAGLAAAGLSAAFTGPMPTPAIAYLARTFRAEAGIVISASHN
                     PYDDNGIKFFSAQGTKLPDDVEEAIEAMLEEPMDCVESAELGRASRINDAVGRYIEFCK
                     GTFPAHLSLENYKIVVDCAHGATYHIAPSVMRELGAEVVEIGTKPNGLNINEKCGATDI
                     RALQEKVLEVKADVGLAYDGDGDRLIMVDHLGHKVDGDQALFIIAREALRAGNLKGGVV
                     GTLMSNMSLELALKQLGVPFVRANVGDRYVLEKMQEKGWLLGGENSGHIIILDKNTTGD
                     GIIASLAVLSAMVQHKLSLNELASAVPLFPQVLINVRFAGGANPLDSAAVKAVAAEVEK
                     RLAGKGRILLRKSGTEPLIRVMVECEDGVLAQQCAEQIADVVRAN"
                     /codon_start=1
                     /transl_table=11
                     /inference="ab initio prediction:Prodigal:2.6"
                     /inference="similar to AA sequence:UniRef:UniRef90_Q9CNJ0"
                     /gene="glmM"
     gene            complement(25707..26534)
                     /locus_tag="DPAAHC_00145"
                     /gene="folP"
     CDS             complement(25707..26534)
                     /db_xref="COG:COG0294"
                     /db_xref="COG:H"
                     /db_xref="SO:0001217"
                     /db_xref="UniRef:UniRef50_A0A451BN09"
                     /db_xref="UniRef:UniRef90_Q9CNJ1"
                     /product="dihydropteroate synthase"
                     /locus_tag="DPAAHC_00145"
                     /protein_id="gnl|Bakta|DPAAHC_00145"
                     /translation="MKLYANNKVLDLSTPQIMGILNFTPDSFSDSGQFFDLDKALFHVE
                     NMIHAGATIIDIGGESTRPMAEEVTLEQELARVIPVVEAVRQNFDCWISVDTSKAEVMK
                     AAASVGMDLINDIRALREPNALHTAAKLDLPVCIMHMQGEPRTMQQNPDYADVVADVFA
                     FLQQRSAECISAGIRKENIIWDMGFGFGKTVRHNYQLLQNLAHFCAAGFPVLAGLSRKS
                     MIGHVLEKTVEHRVVGSVAGALIAIMHGAKIVRVHDVEQTADALKIWQATKNA"
                     /codon_start=1
                     /transl_table=11
                     /inference="ab initio prediction:Prodigal:2.6"
                     /inference="similar to AA sequence:UniRef:UniRef90_Q9CNJ1"
                     /gene="folP"
     gene            complement(26668..28587)
                     /locus_tag="DPAAHC_00150"
                     /gene="ftsH"
     CDS             complement(26668..28587)
                     /db_xref="COG:COG0465"
                     /db_xref="COG:O"
                     /db_xref="SO:0001217"
                     /db_xref="UniRef:UniRef50_A9EXK6"
                     /db_xref="UniRef:UniRef90_C9PQ89"
                     /product="ATP-dependent zinc metalloprotease FtsH"
                     /locus_tag="DPAAHC_00150"
                     /protein_id="gnl|Bakta|DPAAHC_00150"
                     /translation="MVKNLVLWIVVAVVMMTAYQGFNSSSSGNTTDYTTFITDLGNDQV
                     RHARFDYNEIFVTKTDGSKYTTVMPLNDDKLLNDLLNKKVKVEGTLPEKRGLFSQILIS
                     WFPMLLLIGVWFFFMRQMQGGGGKAMSFGKSRARMMTQEQIKTTFADVAGCDEAKEEVG
                     EIVDFLRDPGKFQKLGGKIPKGILMVGPPGTGKTLLAKAIAGEAKVPFFTISGSDFVEM
                     FVGVGASRVRDMFEQAKKNAPCLIFIDEIDAVGRQRGAGLGGGHDEREQTLNQMLVEMD
                     GFEGNEGVIVIAATNRPDVLDPALTRPGRFDRQVVVGLPDVRGREQILKVHMRRVPIAP
                     DVDAMTLARGTPGYSGADLANLVNEAALFAARTNKRLVTMLEFEKAKDKINMGPERRTM
                     IMTEKQKESTAYHEAGHAIVGYIVPEHDPVHKVTIIPRGRALGVTFFLPEGDQVSISQK
                     QLESKLSTLYAGRLAEDLIYGEENISTGASNDIKVATNIARNMVTQWGFSDKLGPILYS
                     EDDGEVFLGRSMAKAKHMSDETAHLIDEEVRAIVTRNYERARQILIDNMDILHAMKDAL
                     VKYETIEEEQIEQLMKRQPVTPPSGWEESEPVTQNKARRNASSAQESAVETEQDTDQQP
                     PADK"
                     /codon_start=1
                     /transl_table=11
                     /inference="ab initio prediction:Prodigal:2.6"
                     /inference="similar to AA sequence:UniRef:UniRef90_C9PQ89"
                     /gene="ftsH"
     gene            complement(28720..29349)
                     /locus_tag="DPAAHC_00155"
                     /gene="rlmE"
     CDS             complement(28720..29349)
                     /db_xref="COG:COG0293"
                     /db_xref="COG:J"
                     /db_xref="EC:2.1.1.166"
                     /db_xref="GO:0001510"
                     /db_xref="GO:0005737"
                     /db_xref="GO:0008173"
                     /db_xref="GO:0008650"
                     /db_xref="SO:0001217"
                     /db_xref="UniRef:UniRef50_P45162"
                     /db_xref="UniRef:UniRef90_P45162"
                     /product="23S rRNA (uridine(2552)-2'-O)-methyltransferase
                     RlmE"
                     /locus_tag="DPAAHC_00155"
                     /protein_id="gnl|Bakta|DPAAHC_00155"
                     /translation="MGKKKRSASSSRWLNEHFKDPFVQKAHKQKLRSRAYFKLDEIQQT
                     DRLFKPGMTVVDLGAAPGGWSQYVVSQIGGSGRIIACDILEMDPIVGVDFLQGDFRDEK
                     VLAALLARVGEGKVDVVMSDMAPNFSGMPSVDIPRAMYLVELALDMCKQVLATKGSFVV
                     KVFQGEGFDEYLREIRSLFSVVKVRKPEASRGRSREVYIVATGYKG"
                     /codon_start=1
                     /transl_table=11
                     /inference="ab initio prediction:Prodigal:2.6"
                     /inference="similar to AA sequence:UniRef:UniRef90_P45162"
                     /gene="rlmE"
     gene            29618..30652
                     /locus_tag="DPAAHC_00160"
                     /gene="pstS"
     CDS             29618..30652
                     /db_xref="COG:COG0226"
                     /db_xref="COG:P"
                     /db_xref="GO:0035435"
                     /db_xref="GO:0042301"
                     /db_xref="GO:0042597"
                     /db_xref="GO:0043190"
                     /db_xref="SO:0001217"
                     /db_xref="UniRef:UniRef50_P45192"
                     /db_xref="UniRef:UniRef90_Q9CNJ4"
                     /product="phosphate ABC transporter substrate-binding
                     protein PstS"
                     /locus_tag="DPAAHC_00160"
                     /protein_id="gnl|Bakta|DPAAHC_00160"
                     /translation="MTKRAMLCAILLAAFAFTANAQTITGAGASFPYPIYAKWASMYEK
                     QTGNKVNYQSIGSGGGQQQIIAKTIDFGASDDPMKAELLAQHQLLQFPAIIGGTVPVVN
                     LPEVKAGQLKLSGEVLANIFLGNIKKWNDPAIATLNQGTNLPDKAIIVVHRSDGSGTTF
                     GWTNYLSKVSPEWKDKVGQGKSVKWPTGQGGKGNEGVAAYVSKIKYAIGYVEYAYAKQN
                     QLAWASLQNKAGQFVQPSAESFMAAAANAQWESAVGMGVILTNEGGEKSWPVTAASFIL
                     LHKNTDKPETTKAVFDFFDWAFKQGKVAATELDYVPLPEEVIQKIQAQWKTDVKSSDGK
                     TLWQ"
                     /codon_start=1
                     /transl_table=11
                     /inference="ab initio prediction:Prodigal:2.6"
                     /inference="similar to AA sequence:UniRef:UniRef90_Q9CNJ4"
                     /gene="pstS"
     gene            30716..31678
                     /locus_tag="DPAAHC_00165"
                     /gene="pstC"
     CDS             30716..31678
                     /db_xref="COG:COG0573"
                     /db_xref="COG:P"
                     /db_xref="GO:0005315"
                     /db_xref="GO:0006817"
                     /db_xref="GO:0043190"
                     /db_xref="SO:0001217"
                     /db_xref="UniRef:UniRef50_P45191"
                     /db_xref="UniRef:UniRef90_Q9CNJ5"
                     /product="phosphate ABC transporter permease subunit PstC"
                     /locus_tag="DPAAHC_00165"
                     /protein_id="gnl|Bakta|DPAAHC_00165"
                     /translation="MPRHKTQAEPDRLHHHIIELFFKHTTRFFAVFVFLLLAAVMVSLV
                     FGSWDAITSFGFSFLWSDDWNPVQERYGALIPIVGTLITSFLALLIAVPISFGIAIFLT
                     ELAPEWLRRPIGTAIEMLAAIPSIIYGMWGLFIFVPLFQEHIQPALIDWFGDLPILSYL
                     FAGAPFGIGLFTAGLVLAIMIIPFIASVMRDVFTIVPAILKESAYGLGSTTWEVMWKVV
                     LPYTKTGVVGGIMLGLGRALGETMAVTFVIGNAFHLPESLFSPSTSIASAIANEFNEAS
                     GLQKSALMELGLILFLITTVVLSISRLLILRIEKKEGRR"
                     /codon_start=1
                     /transl_table=11
                     /inference="ab initio prediction:Prodigal:2.6"
                     /inference="similar to AA sequence:UniRef:UniRef90_Q9CNJ5"
                     /gene="pstC"
     gene            31679..32521
                     /locus_tag="DPAAHC_00170"
                     /gene="pstA"
     CDS             31679..32521
                     /db_xref="COG:COG0581"
                     /db_xref="COG:P"
                     /db_xref="GO:0005315"
                     /db_xref="GO:0035435"
                     /db_xref="GO:0043190"
                     /db_xref="SO:0001217"
                     /db_xref="UniRef:UniRef50_P45190"
                     /db_xref="UniRef:UniRef90_Q9CNJ6"
                     /product="phosphate ABC transporter permease PstA"
                     /locus_tag="DPAAHC_00170"
                     /protein_id="gnl|Bakta|DPAAHC_00170"
                     /translation="MCKTHFHCRKLKNKLMLTLSCLAVFFGLFWLCWILFTLITKGIPA
                     LSIELLVEKTPGPGEKGGLLNAIIGSILMIIVSTLIGTPIGILAGTYLAEYGRYSQLAK
                     VTRFLNDVLLSAPSIVIGLFIYAIYVSQVKHYSGWAGAFALAIIIIPVVVRTTDNMLNL
                     VPNNLREAAASLGCPQWRVITMICYRSARAGILTGVLLSIARISGETAPLLFTALSNQF
                     ISFDMNGPMANIPIVIYQFAASPFQDWNELAWAGATLITLFVLLLNIFARLFFPQKSK"
                     /codon_start=1
                     /transl_table=11
                     /inference="ab initio prediction:Prodigal:2.6"
                     /inference="similar to AA sequence:UniRef:UniRef90_Q9CNJ6"
                     /gene="pstA"
     gene            32539..33318
                     /locus_tag="DPAAHC_00175"
                     /gene="pstB"
     CDS             32539..33318
                     /db_xref="COG:COG1117"
                     /db_xref="COG:P"
                     /db_xref="EC:7.3.2.1"
                     /db_xref="GO:0005315"
                     /db_xref="GO:0005524"
                     /db_xref="GO:0005886"
                     /db_xref="GO:0015415"
                     /db_xref="SO:0001217"
                     /db_xref="UniRef:UniRef50_Q9CNJ7"
                     /db_xref="UniRef:UniRef90_Q9CNJ7"
                     /product="phosphate ABC transporter ATP-binding protein
                     PstB"
                     /locus_tag="DPAAHC_00175"
                     /protein_id="gnl|Bakta|DPAAHC_00175"
                     /translation="MNTQIVKLEDTKLEVNNLNFHYADFHALKNINMRIAKHKVTAFIG
                     PSGCGKSTLLRSFNRIFELYPNQYATGEIKLDGENLLTSPMDISLIRAKVGMVFQKPTP
                     FPMSIYDNVAFGIRLFEKLTKSELNDRVEWALTKAALWNEVKDKLNQSGDSLSGGQQQR
                     LCIARGIAIKPEVLLLDEPCSALDPISTAKIEELISELKHDYTVAMVTHNMQQAARCSD
                     YTAFMYLGELIEFDETPKIFDKPRLQRTEDYIKGRMG"
                     /codon_start=1
                     /transl_table=11
                     /inference="ab initio prediction:Prodigal:2.6"
                     /inference="similar to AA sequence:UniRef:UniRef90_Q9CNJ7"
                     /gene="pstB"
     gene            33446..34141
                     /locus_tag="DPAAHC_00180"
                     /gene="phoB"
     CDS             33446..34141
                     /db_xref="COG:COG0745"
                     /db_xref="COG:TK"
                     /db_xref="SO:0001217"
                     /db_xref="UniRef:UniRef50_P45189"
                     /db_xref="UniRef:UniRef90_Q9CNJ8"
                     /product="phosphate regulon transcriptional regulator PhoB"
                     /locus_tag="DPAAHC_00180"
                     /protein_id="gnl|Bakta|DPAAHC_00180"
                     /translation="MTKILVVEDESAIREMISLFLTQQGYDIIEAEDYQSAVKKLAEKP
                     QLILLDWMLPGRSGIQFIQFLKKQADTERIPVIMLTARSEEEDCITCLNTGADDYITKP
                     FSPKILLARIEAVIRRVYEQSQNSIEIDGLTLDQDALRVSYQKKVINLSSTEFKLLKFL
                     MTHPEKVYTREQLLDFIWGNDIYVEDRTVDSYIRRLRKSLEQYGFDRYIQTVRGAGYRF
                     SHHFTDDLK"
                     /codon_start=1
                     /transl_table=11
                     /inference="ab initio prediction:Prodigal:2.6"
                     /inference="similar to AA sequence:UniRef:UniRef90_Q9CNJ8"
                     /gene="phoB"
     gene            34138..35436
                     /locus_tag="DPAAHC_00185"
                     /gene="phoR"
     CDS             34138..35436
                     /db_xref="COG:COG5002"
                     /db_xref="COG:T"
                     /db_xref="SO:0001217"
                     /db_xref="UniRef:UniRef50_A0A140D7U2"
                     /db_xref="UniRef:UniRef90_A0A140D7U2"
                     /product="phosphate regulon sensor histidine kinase PhoR"
                     /locus_tag="DPAAHC_00185"
                     /protein_id="gnl|Bakta|DPAAHC_00185"
                     /translation="MRRTFSIKYFFIELAISLLIASLFSYFAQSFAFWFIAVLLCFLIF
                     HHYNEFKLLKMLNPDVKDNLKKTHLLDNISQTTAYYKSKNRREKIKTLRLLSKLNKNIQ
                     YLPDAIIICDNQGTISWCNNASQEMFLFYWSKKINSKSIFNVIFYNEFKHYFYQTTRKR
                     PLVLLTNEHRYIEININHYDNESRVIIARDVTQMIRLLYSRQTFLSNINHELRTPLTVL
                     QGYLELLEAEKDHSPLAQKAIQAMQAQSQRMANLLQQLNVLAKIESSSNQEHQPVNMSR
                     LILNLKENANFLNHSHHHIHFEIEPDIYILGDESQLQSAVSNLIYNAIKHSGEHCQINV
                     SWQYCTEGAKFSVSDNGIGIAEHHLYHLTERFYRVDESRSNQTGGHGLGLAIVKHALEH
                     HHSQLEIESKEGEGSCFSFILPKKLLCARPKTE"
                     /codon_start=1
                     /transl_table=11
                     /inference="ab initio prediction:Prodigal:2.6"
                     /inference="similar to AA
                     sequence:UniRef:UniRef90_A0A140D7U2"
                     /gene="phoR"
     gene            complement(35486..37594)
                     /locus_tag="DPAAHC_00190"
     CDS             complement(35486..37594)
                     /db_xref="SO:0001217"
                     /db_xref="UniRef:UniRef50_A0A4V0IDK0"
                     /db_xref="UniRef:UniRef90_UPI000E06306F"
                     /product="ATP-binding protein"
                     /locus_tag="DPAAHC_00190"
                     /protein_id="gnl|Bakta|DPAAHC_00190"
                     /translation="MREIKLNKPTVSPYAEKLILKILFEHNQINKLIRRNDYYSDDLAS
                     ALGLPEEDDLLVTTDETSSKASGVFGTQSIKPTVTKLLKARYQKIKALPLITPDYLAVA
                     YDNLHRMQRYLELNEAEFAILQLSMHIRAEKALEVGLELLGSADLSTSCRIIASLLGIS
                     KTKVISAVSKANKLISYGLMGKSRSYYSDVDDHIEWGDTLDLDEFLLFELNEDTLLTKC
                     LRVAQNASLTLSHFEHISDMRNMLLDYLKETVHCQKKGVNILLYGLPGTGKTELAILLA
                     QSLTLPCYFLHHEDSDGEVINGEKRLNRCHLAQMLLKGRKSLIIFDEVEDVFSSGFFER
                     SVAQKHKAWVNHFLENNSTPMIWISNSVKGIDPAYLRRFDLIFEMPQLPIHYRQALIRE
                     QAVETLSEAEIRYFSQIPNLSPAVLTKGLKVVKHLKQQDPQLNVSEKLLAIFNQTLQAQ
                     GYKKAFPIPAQKLDYSLDYVTCTQDLHQISEGLRKSKQGRICCYGPPGTGKTAWAEWLA
                     TLLDMPLLLCQGSDLLSPYVGETEQKIAKVFEQAKQENRLLVLDEVDTFLFAREAGQHS
                     WEHSRVNEMLTQIERFEGVMVVSTNLMAGLDPAALRRFDLKLHFDYLQQEQIKALAHTQ
                     VKKLGLPKLMESDITRLQKLTMLTLGDFALVARRHHFCAFETVQDWIKALEEECMMKQG
                     TKKNTIGF"
                     /codon_start=1
                     /transl_table=11
                     /inference="ab initio prediction:Prodigal:2.6"
                     /inference="similar to AA
                     sequence:UniRef:UniRef90_UPI000E06306F"
     gene            37736..38164
                     /locus_tag="DPAAHC_00195"
     CDS             37736..38164
                     /db_xref="SO:0001217"
                     /db_xref="UniRef:UniRef50_C0ZTG4"
                     /product="5 nucleotidase deoxy cytosolic type C"
                     /locus_tag="DPAAHC_00195"
                     /protein_id="gnl|Bakta|DPAAHC_00195"
                     /translation="MNKPLLYIDMDNVLVDFQSGIDQLPQEIQIKYQGRLDEVPTIFSL
                     MKPMENAIRSVYILAKHYDIYILSTSPWGNPSAWMDKLNWIQHYFGKEKGNLLYKRLIL
                     SHHKHLHKGDYIIDERTANGVDKFEGEHIHFGSEQFPN"
                     /codon_start=1
                     /transl_table=11
                     /inference="ab initio prediction:Prodigal:2.6"
                     /inference="similar to AA sequence:UniRef:UniRef50_C0ZTG4"
     gene            <38228..39040
                     /locus_tag="DPAAHC_00200"
                     /pseudogene="unitary"
     CDS             <38228..39040
                     /note="Internal stop codon at 38162. Nonsense mutation
                     around 38162."
                     /db_xref="SO:0001217"
                     /db_xref="UniRef:UniRef50_UPI000DFCFC29"
                     /db_xref="UniRef:UniRef90_UPI000DFCFC29"
                     /product="5' nucleotidase, deoxy (Pyrimidine), cytosolic
                     type C protein (NT5C)"
                     /locus_tag="DPAAHC_00200"
                     /pseudogene="unitary"
                     /codon_start=1
                     /transl_table=11
                     /inference="ab initio prediction:Prodigal:2.6"
     gene            complement(39147..39626)
                     /locus_tag="DPAAHC_00205"
                     /gene="tnpA"
     CDS             complement(39147..39626)
                     /db_xref="COG:COG1943"
                     /db_xref="COG:X"
                     /db_xref="SO:0001217"
                     /db_xref="UniRef:UniRef50_A0A096KR21"
                     /db_xref="UniRef:UniRef90_A0A412PDN5"
                     /product="IS200/IS605 family transposase"
                     /locus_tag="DPAAHC_00205"
                     /protein_id="gnl|Bakta|DPAAHC_00205"
                     /translation="MASKSNDDSSLSHTRWNCNYHIVFIPKYRRKAIYGKLRVDIGGIL
                     RQLCHYKNVEIIEAYAMKAHIHMLLRIPPKLAVSSFMGYLKGKSSLMIFERHANLKYKY
                     GNRNFWAKGYYVSTVGLNTKVVEEYIRNQEKEDMIQDNLSKKEYVDPLRGRQQSY"
                     /codon_start=1
                     /transl_table=11
                     /inference="ab initio prediction:Prodigal:2.6"
                     /inference="similar to AA
                     sequence:UniRef:UniRef90_A0A412PDN5"
                     /gene="tnpA"
     gene            complement(39855..41522)
                     /locus_tag="DPAAHC_00210"
     CDS             complement(39855..41522)
                     /db_xref="SO:0001217"
                     /db_xref="UniRef:UniRef50_A0A0A2EV58"
                     /db_xref="UniRef:UniRef90_UPI001239C441"
                     /product="DUF262 domain-containing protein"
                     /locus_tag="DPAAHC_00210"
                     /protein_id="gnl|Bakta|DPAAHC_00210"
                     /translation="MEQPMFYPETLNIKRIFSDSDIFYQIPIYQRPYSWDKERVYQLWY
                     DILEAYKNYEKNGDVDQNYFLGSLVVIKKDKSFEIVDGQQRLTTLTILFCVLRDMKLDL
                     SSKTNIVINKCIRDDEDEIHNARLKLTTHLDNHSLFKTSIIDGISLDNESKSEENRFLK
                     TAFYFKRLIEEANNPSSEDYIPNFQSMIDYIFERVLLIRIKCVDESFAIKLFSVLNDRG
                     LDLNPTDIIKAYLLQKLNCKTDRESFIEVWKRIENLCKQSKENMQNLFNLYLFYSTAEN
                     PRNSLQEEYKIKLKDKEPHSLILDIENFAKNLVEIVSDNFDSDISLLKYLPNKLYWKAI
                     LATAKQKNYRDFDLLKNLIMRYFYQSWIAEGTSSRVKQTSFNIIKEVKKHSDIVDIKNV
                     ILKNLEKYESYQSFLPRQNVYNKSWHKPVLFLLEYNTQEKMSFVEISNDIHTEHILPKE
                     WKKDDLNWSQYFTENDAKEFINSLGNLTLLSGIKNIQASNRDYVSKVDIYDGKGIDGKT
                     RFNITQDIMKKYPKNWSVETIKERRDDMVSKIISYLTI"
                     /codon_start=1
                     /transl_table=11
                     /inference="ab initio prediction:Prodigal:2.6"
                     /inference="similar to AA
                     sequence:UniRef:UniRef90_UPI001239C441"
     gene            complement(41836..42495)
                     /locus_tag="DPAAHC_00215"
     CDS             complement(41836..42495)
                     /db_xref="SO:0001217"
                     /db_xref="UniRef:UniRef50_UPI000E01DE45"
                     /db_xref="UniRef:UniRef90_UPI000E01DE45"
                     /product="hypothetical protein"
                     /locus_tag="DPAAHC_00215"
                     /protein_id="gnl|Bakta|DPAAHC_00215"
                     /translation="MSKQQAVKLVLENINMLDEAYAFIEEELEPTIFGVIDEVVKDFVE
                     QELDSTKGVFNFHENEINFTIPLWETEKNEQSPSWKNSLARYILISEKVLKENEGNQFW
                     LTTLFSNQKDRMAFVFYPCWGNEKIKQTKHKWKTFLKNQNEAFPQLQALGFKFYPDDLC
                     WYLPIKPLDVQQVIACYEEDNLEDAMGPIQDALNTLLEGHQYFLKIIENAKHKENF"
                     /codon_start=1
                     /transl_table=11
                     /inference="ab initio prediction:Prodigal:2.6"
                     /inference="similar to AA
                     sequence:UniRef:UniRef90_UPI000E01DE45"
     gene            complement(42515..43255)
                     /locus_tag="DPAAHC_00220"
     CDS             complement(42515..43255)
                     /db_xref="RefSeq:WP_115299590.1"
                     /db_xref="SO:0001217"
                     /db_xref="UniParc:UPI000E06E1B2"
                     /db_xref="UniRef:UniRef100_UPI000E06E1B2"
                     /db_xref="UniRef:UniRef50_UPI000E06E1B2"
                     /db_xref="UniRef:UniRef90_UPI000E06E1B2"
                     /product="PD-(D/E)XK nuclease family protein"
                     /locus_tag="DPAAHC_00220"
                     /protein_id="gnl|Bakta|DPAAHC_00220"
                     /translation="METSATFYQALNLTQLRHFLDVCSTISFTEPASKKKEIVIPSAVK
                     LQQFFETYQSVSRFFQQEKERGILANVWAAANLGRNEVRNSKTLRWFLDVSETHGQGDF
                     FLNSLLKALPRSIGVEKIKNYRATEECCPLGEQSERVDIEIDGENFLLFIEVKIDAVEG
                     INQLQRYQDVAMAKSGIRPWKIIYLTPTGKVPEEHENNSQIIGLSWGNFAHDLNREINT
                     HLKHNPNNLGLWLGKQFVKHILTF"
                     /codon_start=1
                     /transl_table=11
                     /inference="ab initio prediction:Prodigal:2.6"
                     /inference="similar to AA sequence:RefSeq:WP_115299590.1"
     gene            complement(43324..44061)
                     /locus_tag="DPAAHC_00225"
     CDS             complement(43324..44061)
                     /db_xref="SO:0001217"
                     /db_xref="UniRef:UniRef50_A0A380TUU1"
                     /db_xref="UniRef:UniRef90_A0A7Z9D8T6"
                     /product="Serine/threonine phosphatase stp"
                     /locus_tag="DPAAHC_00225"
                     /protein_id="gnl|Bakta|DPAAHC_00225"
                     /translation="MWKVTFCQQAGTLKKRNQDALFDGERVYQYVLKKSETIEIEKENL
                     IIGISDGVSNSPRPELASRYFMEKLQACNHLNSQWLRATHQQFCEAHCKRIYGSSCTFV
                     AAQLSPNGQCLIMNVGDSRAYRITPMGEWIQLSQDHILLNELIPSPDQRTEYAAMYYGL
                     SDALIADHEETDFRIFTEQYQLQKGDSLLLCSDGLTDDIPEHIRHAIWQKFDKIEEKLT
                     ALRQYTKRLKRRDDFSVVVIHLE"
                     /codon_start=1
                     /transl_table=11
                     /inference="ab initio prediction:Prodigal:2.6"
                     /inference="similar to AA
                     sequence:UniRef:UniRef90_A0A7Z9D8T6"
     gene            complement(44176..45039)
                     /locus_tag="DPAAHC_00230"
     CDS             complement(44176..45039)
                     /db_xref="SO:0001217"
                     /db_xref="UniRef:UniRef50_A0A2R3G3H6"
                     /db_xref="UniRef:UniRef90_UPI000DFDA591"
                     /product="NAD-dependent deacetylase"
                     /locus_tag="DPAAHC_00230"
                     /protein_id="gnl|Bakta|DPAAHC_00230"
                     /translation="MKTDLQIAADYIKQADGILITAGAGMSVDSGLPDFRSVGGFWNAY
                     PPLASLNLDFQTFATPLSFDLHPQLMYWFWGHRLHQYRRATPHQGYQILQRWAAQKARG
                     YFVFTSNVDGHFQKAGFDDGRVYEVHGTIERMQCIKNCRDISWSARHFHPEVDEENHRI
                     ISDIPRCPDCGAQVRQNVLMFDDWCYSDTYQEIKRLKLEVWLKTVDNLVVIELGAGKTV
                     PTVRRFGERIAKMKKGSFIRINPQESGVICKTKFLGLKMTALDALLALDEVLQQKNCEP
                     HQETER"
                     /codon_start=1
                     /transl_table=11
                     /inference="ab initio prediction:Prodigal:2.6"
                     /inference="similar to AA
                     sequence:UniRef:UniRef90_UPI000DFDA591"
     gene            complement(45049..45768)
                     /locus_tag="DPAAHC_00235"
     CDS             complement(45049..45768)
                     /db_xref="SO:0001217"
                     /db_xref="UniRef:UniRef50_UPI0020208E15"
                     /db_xref="UniRef:UniRef90_UPI000DF95628"
                     /db_xref="PFAM:PF09397.13"
                     /db_xref="PFAM:PF12799.10"
                     /product="hypothetical protein"
                     /locus_tag="DPAAHC_00235"
                     /protein_id="gnl|Bakta|DPAAHC_00235"
                     /translation="MAMKVSDNVLALDELFPQVKDFVIEYCYASISEIQRKFRVGFNRA
                     ARIVEQLEANGVITEMNEEGVRLSLIVTDEQQAWWDALPVLWKKIFTTHIYHGDKLFTP
                     AKQFYEPSAEIELRRKTDLIHVFCLTEIGFYKGPSLDYIPDLRYFNRLERFSIRHRQIA
                     DIRTLAQCKSLREVSLPFNQIRDISPLFELPFLEEVLLAGNPIADETQLSALLKKVEEQ
                     RTKQQKIMKVFSDSISY"
                     /codon_start=1
                     /transl_table=11
                     /inference="ab initio prediction:Prodigal:2.6"
                     /inference="similar to AA
                     sequence:UniRef:UniRef90_UPI000DF95628"
     gene            complement(45915..46868)
                     /locus_tag="DPAAHC_00240"
     CDS             complement(45915..46868)
                     /db_xref="SO:0001217"
                     /db_xref="UniRef:UniRef50_E1W4P1"
                     /db_xref="UniRef:UniRef90_UPI000E0FF988"
                     /product="WYL domain-containing protein"
                     /locus_tag="DPAAHC_00240"
                     /protein_id="gnl|Bakta|DPAAHC_00240"
                     /translation="MKEDKYGALHLQLAILRLIPKSRKTSAKEIQARLAEIGYKRDIRT
                     IQRQLLSLCEAFKTELDCDGEKPCGYRWKENSNGLGVPILTEHQSLVLMLAKNQLATLL
                     PTNIMASMEPFFEQAKRNLLDDDAKKAGSEWLGKVAIAPTSQPLIPAKMNPEFFTIIST
                     ALYQNKMLNIRYKNSEGKQHSAQIKPLALVQQGPSCYLVAQYEDGNIFHLALHRFLDVN
                     ASTFTFQRPKEFNLKKYMDEARFGFGRGKKIRLTFHIDRLQGFYLLETPLSEDQTLLET
                     HPDYYVMQATVVESAMLDGWLASYGEDIWHVKKEYL"
                     /codon_start=1
                     /transl_table=11
                     /inference="ab initio prediction:Prodigal:2.6"
                     /inference="similar to AA
                     sequence:UniRef:UniRef90_UPI000E0FF988"
     gene            complement(46894..47673)
                     /locus_tag="DPAAHC_00245"
                     /gene="tPR"
     CDS             complement(46894..47673)
                     /db_xref="COG:COG0457"
                     /db_xref="COG:R"
                     /db_xref="SO:0001217"
                     /db_xref="UniRef:UniRef50_Q9CNK0"
                     /db_xref="UniRef:UniRef90_Q9CNK0"
                     /product="Tetratricopeptide (TPR) repeat"
                     /locus_tag="DPAAHC_00245"
                     /protein_id="gnl|Bakta|DPAAHC_00245"
                     /translation="MLDENLSQRFLAVAGPAIELAKQKKMKAALLTLEDVDIDQEIEPD
                     LYHLVQIQKAALLELLEKEKPAKMLRNFDTVLAMYRAVPMDNKRVYRSAQMQLANLLIH
                     LKHVEELEQLYQAFVTQQQLDGEDKLFLSSVLISLNKLDASLKMLDSITHPEGATIFAT
                     AKTNAALILKNLKRYPECITTCAMVSAQDDMHMYAKAQLIWAEALYRLGRREEAFEVYK
                     RLRPFHQPFYSEARWQLFIKFPVRAIRENILAFFGKA"
                     /codon_start=1
                     /transl_table=11
                     /inference="ab initio prediction:Prodigal:2.6"
                     /inference="similar to AA sequence:UniRef:UniRef90_Q9CNK0"
                     /gene="tPR"
     gene            complement(47686..49722)
                     /locus_tag="DPAAHC_00250"
                     /gene="uvrB"
     CDS             complement(47686..49722)
                     /db_xref="COG:COG0556"
                     /db_xref="COG:L"
                     /db_xref="SO:0001217"
                     /db_xref="UniRef:UniRef50_Q65ST2"
                     /db_xref="UniRef:UniRef90_A0A0E3ZR18"
                     /product="excinuclease ABC subunit UvrB"
                     /locus_tag="DPAAHC_00250"
                     /protein_id="gnl|Bakta|DPAAHC_00250"
                     /translation="MTDKINTKPFILHSDFSPSGDQPQAITQLIEGLENGLAHQTLLGV
                     TGSGKTFTIANVIAQLNRPAMLLAPNKTLAAQLYAEMKAFFPENAVEYFVSYYDYYQPE
                     AYVPSSDTFIEKDASINEQIEQMRLSATKSFLERRDTIVVASVSAIYGLGDPDSYLKMM
                     LHLQTGAIINQRQILAQLAELQYTRNDQAFQRGTFRVRGEIIDIFPAESDDKAVRIELF
                     DDEIERISLFDPLTGTSFGTVPRYTIYPKTHYVTPRERILDAIEKIKQELAERKKCLLE
                     SNKLLEEQRITQRTQFDIEMMNELGYCSGIENYSRYLSGRNEGEPPPTLFDYMPSDALL
                     IIDESHVTVPQIGGMYRGDRSRKETLVEYGFRLPSALDNRPLRFEEFERLAPQTIYVSA
                     TPGPYELEKSAGEIIDQVVRPTGLLDPEIEIRPVAIQVDDLLSEARQRADQNERVLVTT
                     LTKKMAEDLTDYLDEHGIRVRYLHSDIDTVERVEIIRDLRLGEFDVLVGINLLREGLDI
                     PEVSLVAILDADKEGFLRSERSLIQTIGRAARNLKGKAILYADRITHSMEKAITETNRR
                     REKQIKYNEARGIVPQALNKKVGELLDIGQGANYKAKSRQQTKKVEETPALYTVPQTAK
                     EYQQQINKLEQQMYKFAQDLEFEKAAAVRDQLQQLREHFFEVQ"
                     /codon_start=1
                     /transl_table=11
                     /inference="ab initio prediction:Prodigal:2.6"
                     /inference="similar to AA
                     sequence:UniRef:UniRef90_A0A0E3ZR18"
                     /gene="uvrB"
     gene            50119..50194
                     /locus_tag="DPAAHC_00255"
                     /gene="trnN"
     tRNA            50119..50194
                     /db_xref="SO:0000257"
                     /product="tRNA-Asn(gtt)"
                     /locus_tag="DPAAHC_00255"
                     /anticodon=(pos:50128..50130,aa:Asn,seq:gtt)
                     /inference="profile:tRNAscan:2.0"
                     /gene="trnN"
     gene            50378..51355
                     /locus_tag="DPAAHC_00260"
                     /gene="eCM27"
     CDS             50378..51355
                     /db_xref="COG:COG0530"
                     /db_xref="COG:P"
                     /db_xref="SO:0001217"
                     /db_xref="UniRef:UniRef50_A0A7R8WNX7"
                     /db_xref="UniRef:UniRef90_Q9CNK1"
                     /product="Ca2+/Na+ antiporter"
                     /locus_tag="DPAAHC_00260"
                     /protein_id="gnl|Bakta|DPAAHC_00260"
                     /translation="MLVEASLAIVVGLIILVWSADRFVDGAAALARYLGMSPLLIGILI
                     IGFGTSMPEMVVSALSALNGSPGIALGNAYGSNITNIALILGLTALIKPLTVHGSVIKK
                     ELPILLIVTLLSAYFLFDMRIARLEAIALLALFIGYVAWTIWSSKKQRVTIQANYEEDN
                     SEQHLSFKSALFWLIIGLALLMLSSQLLIWGAVKIAHYLGVSDLVIGLTVVAIGTSLPE
                     VAASIAAARKGEVDLAVGNIIGSNLYNTLAVVGLAGVIMPIQAENAVLSRDMLVMLSLT
                     LALFVLGFIAYKKRGQIGRLSGFLFLSSYIGYTAFLIHTAVITN"
                     /codon_start=1
                     /transl_table=11
                     /inference="ab initio prediction:Prodigal:2.6"
                     /inference="similar to AA sequence:UniRef:UniRef90_Q9CNK1"
                     /gene="eCM27"
     gene            complement(51348..52355)
                     /locus_tag="DPAAHC_00265"
                     /gene="zevB"
     CDS             complement(51348..52355)
                     /db_xref="BlastRules:WP_005694309"
                     /db_xref="SO:0001217"
                     /db_xref="UniRef:UniRef50_P44136"
                     /product="zinc transporter permease subunit ZevB"
                     /locus_tag="DPAAHC_00265"
                     /protein_id="gnl|Bakta|DPAAHC_00265"
                     /translation="MRIVFPIKYILLLLLLGIGAYFLFPYLFFKIAIWQRDINQLMSHY
                     LHQIQTHQTDAGMWLIGISFLYGVFHAIGPGHGKFIIATYLSTHQTQLKTSMTLTFLSS
                     LVQGGVAVCLTSLVVVILNLSSAYFKLSQLWLERIAFLFLLLLGIRWCYQNGRKLYLDY
                     VKTRQKSPLKIYALQFDRSPIKFGQRPIEPEQAHSVTCGCGHQHAPNPSQLTQARDWQS
                     QLLVIFSIGMRPCSGAIFILFLAYMLDLYSWGIIATFAMAFGTGLTLSGFALIVLYARN
                     TAMNVGKWYQFSPTLQQRWGGLLKLVAGIVLIFFATSLLYGTTITVRGGATLFS"
                     /codon_start=1
                     /transl_table=11
                     /inference="ab initio prediction:Prodigal:2.6"
                     /inference="similar to AA sequence:UniRef:UniRef50_P44136"
                     /gene="zevB"
     gene            complement(52346..52987)
                     /locus_tag="DPAAHC_00270"
                     /gene="zevA"
     CDS             complement(52346..52987)
                     /db_xref="BlastRules:WP_005694310"
                     /db_xref="SO:0001217"
                     /db_xref="UniRef:UniRef50_P44137"
                     /product="zinc transporter binding subunit ZevA"
                     /locus_tag="DPAAHC_00270"
                     /protein_id="gnl|Bakta|DPAAHC_00270"
                     /translation="MKTFSRYCFGVVCLLFAIVVQAHPHAFIDMKTKILVQEQQLIGFS
                     MQWTLDEASSAAVLYDLRQTRGDKEALKALIEEVMGNIVHEHYFSYLYDKAGKKIKYRA
                     KPQNYGMKSNQNQVQYYFDFLLSQPRTLAKDELTLLTYDPTYYVAMYYDQGNKNALDFS
                     ALPPQCQGRVIEPQVDAKIREYASSLDQTQRNEDDSLGVIFAQKVMLLCE"
                     /codon_start=1
                     /transl_table=11
                     /inference="ab initio prediction:Prodigal:2.6"
                     /inference="similar to AA sequence:UniRef:UniRef50_P44137"
                     /gene="zevA"
     gene            53552..55222
                     /locus_tag="DPAAHC_00275"
                     /gene="ettA"
     CDS             53552..55222
                     /db_xref="COG:COG0488"
                     /db_xref="COG:R"
                     /db_xref="EC:3.6.1.-"
                     /db_xref="GO:0000049"
                     /db_xref="GO:0005524"
                     /db_xref="GO:0005737"
                     /db_xref="GO:0006412"
                     /db_xref="GO:0016887"
                     /db_xref="GO:0019843"
                     /db_xref="GO:0043022"
                     /db_xref="GO:0045900"
                     /db_xref="SO:0001217"
                     /db_xref="UniRef:UniRef50_A0A0H2VFI8"
                     /db_xref="UniRef:UniRef90_P45127"
                     /product="energy-dependent translational throttle protein
                     EttA"
                     /locus_tag="DPAAHC_00275"
                     /protein_id="gnl|Bakta|DPAAHC_00275"
                     /translation="MSSQFVYTMHRVGKIVPPKRHILKDISLSFFPGAKIGVLGLNGAG
                     KSTLLRIMAGIDKEIEGEARPQPGIKIGYLPQEPKLDPQQTVREAIEEAVGEVKNALTR
                     LDEVYALYADPDADFDKLAAEQAELEAIIQAHDGHNLDNQLERAADALRLPDWDAKIEQ
                     LSGGERRRVALCRLLLEKPDMLLLDEPTNHLDAESVAWLERFLHDYEGTVVAITHDRYF
                     LDNVAGWILELDRGEGIPWEGNYSSWLEQKEKRLAQEQAAESARQKSIEKELEWVRQNP
                     KGRQAKSKARMARFEELNSGEYQKRNETNELFIPPGPRLGDKVIEVQNLTKTYGDRTLI
                     DNLSFSIPKGAIVGIIGPNGAGKSTLFRMLSGQEQPDSGSITLGETVVLASVDQFRDAM
                     DDKKTVWEEVSNGQDILRIGNFEMPSRAYVGRFNFKGVDQQKRVGELSGGERGRLHLAK
                     LLQAGGNLLLLDEPTNDLDVETLRALENAILEFPGCAMVISHDRWFLDRIATHILDYGD
                     EGKVTFYEGNFSDYEEWKKKTFGAEATQPHRMKYKRIAK"
                     /codon_start=1
                     /transl_table=11
                     /inference="ab initio prediction:Prodigal:2.6"
                     /inference="similar to AA sequence:UniRef:UniRef90_P45127"
                     /gene="ettA"
     gene            complement(55266..55508)
                     /locus_tag="DPAAHC_00280"
                     /gene="ygjV"
     CDS             complement(55266..55508)
                     /db_xref="SO:0001217"
                     /db_xref="UniRef:UniRef50_P44300"
                     /db_xref="UniRef:UniRef90_Q9CNK5"
                     /product="YgjV family protein"
                     /locus_tag="DPAAHC_00280"
                     /protein_id="gnl|Bakta|DPAAHC_00280"
                     /translation="MEFNVNELLGYVAGLLVAISFLFKNIIFIRVVNGMGAILFVIYAL
                     RIDAYPVAGLNAFLVLIHVYQLWRLKKEGVKLRAL"
                     /codon_start=1
                     /transl_table=11
                     /inference="ab initio prediction:Prodigal:2.6"
                     /inference="similar to AA sequence:UniRef:UniRef90_Q9CNK5"
                     /gene="ygjV"
     gene            complement(55665..55994)
                     /locus_tag="DPAAHC_00285"
                     /gene="azlD"
     CDS             complement(55665..55994)
                     /db_xref="COG:COG1687"
                     /db_xref="COG:E"
                     /db_xref="SO:0001217"
                     /db_xref="UniRef:UniRef50_O07923"
                     /db_xref="UniRef:UniRef90_Q9CNK6"
                     /product="Branched-chain amino acid transport protein AzlD"
                     /locus_tag="DPAAHC_00285"
                     /protein_id="gnl|Bakta|DPAAHC_00285"
                     /translation="MSFVEQIITILMGVVGVQLFRWLPFWVFPAHRPIPSYIQYLGKVL
                     PAAMFGMLVVYCYKDVDVLSGNHGIPDFIAGAVVLALHFWRRNMFLSIAVGTGLYMFLV
                     QVVFA"
                     /codon_start=1
                     /transl_table=11
                     /inference="ab initio prediction:Prodigal:2.6"
                     /inference="similar to AA sequence:UniRef:UniRef90_Q9CNK6"
                     /gene="azlD"
     gene            complement(55998..56720)
                     /locus_tag="DPAAHC_00290"
                     /gene="azlC"
     CDS             complement(55998..56720)
                     /db_xref="COG:COG1296"
                     /db_xref="COG:E"
                     /db_xref="SO:0001217"
                     /db_xref="UniRef:UniRef50_P44302"
                     /db_xref="UniRef:UniRef90_Q9CNK7"
                     /product="azaleucine resistance protein AzlC"
                     /locus_tag="DPAAHC_00290"
                     /protein_id="gnl|Bakta|DPAAHC_00290"
                     /translation="MLDVNKHPIFRAAKAALPYSFPILSGFLFLGIAYGVYMKALGFEA
                     LYPILMALFIYAGSVEFIVAGLLVAPFSPVNVLLITLMVSGRQIFYGIAMLEKYGAYLG
                     KKRGYLISTLVDEAFSLNYMAKVPEGIDRGWYFFFVSFYLQLYWVIGAAIGALFGSILP
                     FDLTGIEFAMTALFLVIFVEQWCKERSHESALLGLGIAFTALLVVGKTYFLLPTLIGIW
                     VALTVRRVKLSAKLAKVE"
                     /codon_start=1
                     /transl_table=11
                     /inference="ab initio prediction:Prodigal:2.6"
                     /inference="similar to AA sequence:UniRef:UniRef90_Q9CNK7"
                     /gene="azlC"
     gene            complement(56726..57652)
                     /locus_tag="DPAAHC_00295"
                     /gene="lysR"
     CDS             complement(56726..57652)
                     /db_xref="COG:COG0583"
                     /db_xref="COG:K"
                     /db_xref="KEGG:K03576"
                     /db_xref="SO:0001217"
                     /db_xref="UniRef:UniRef50_P45349"
                     /db_xref="UniRef:UniRef90_UPI000CF200D9"
                     /product="DNA-binding transcriptional regulator, LysR
                     family"
                     /locus_tag="DPAAHC_00295"
                     /protein_id="gnl|Bakta|DPAAHC_00295"
                     /translation="MKPIFLELRHLKTLLALKETGSVSLAAKRVYLTQSALSHQLKLLE
                     DQYGLPLFERKTQPLHFTPAGERLIQLANEILPKVVEAERDLARVKQGEAGELRIAVEC
                     HTCFDWLMPAMDSLRQNWPLVELDIVSGFHTDPVGLLLTHRADWAVVSEIEETAGIIHK
                     PLFSYEMVGLCAKDHPLATKEIWEPEDFIDQTLITYPVPDDMLDLLRKVLHPRGINPTR
                     RTSELTIAIIQLVASKRGIAALPFWAAKPYLDRGYLVSRKITKQGLYSNLYAAIRAIDA
                     NVAFVDDFYQTVKSQSFSTLPALSVLE"
                     /codon_start=1
                     /transl_table=11
                     /inference="ab initio prediction:Prodigal:2.6"
                     /inference="similar to AA
                     sequence:UniRef:UniRef90_UPI000CF200D9"
                     /gene="lysR"
     gene            57951..60224
                     /locus_tag="DPAAHC_00300"
                     /gene="metE"
     CDS             57951..60224
                     /db_xref="COG:COG0620"
                     /db_xref="COG:E"
                     /db_xref="EC:2.1.1.14"
                     /db_xref="GO:0003871"
                     /db_xref="GO:0008270"
                     /db_xref="GO:0009086"
                     /db_xref="GO:0032259"
                     /db_xref="KEGG:K00549"
                     /db_xref="SO:0001217"
                     /db_xref="UniRef:UniRef50_Q0K0V6"
                     /db_xref="UniRef:UniRef90_P57843"
                     /product="5-methyltetrahydropteroyltriglutamate--homocystei
                     ne S-methyltransferase"
                     /locus_tag="DPAAHC_00300"
                     /protein_id="gnl|Bakta|DPAAHC_00300"
                     /translation="MTTFHVAGFPRVGAKRELKFAQERYWRGEIAEQDLLEIAQKLREI
                     NWKHQAAANADFVAVADFTFYDHILDLQVATGAIPARFGFDSQNLSLNQYFQLARGNQT
                     QFAIEMTKWFDTNYHYLVPEFTKNTEFKANPAHYVQQIREAKALGLKFKPTIVGPLTFL
                     WLGKEKGEAFNRFELLAKLVPVYVDILNALVEEGAEWIQLDEPALAVDLPAEWVEAYKA
                     VYTTLKEKVNAKLLLATYFGSVAEHADLLKALPVDGLHIDLVRAPAQLAAFEDYNKVLS
                     VGVIDGRNIWRANLNQVLDVVEPLKAKLGENLWIAPSCSLLHTPYDLEVETQLKANKPE
                     LYSWLAFTLQKVQELRVIKTALEQGRGAVQAELDASQAAADARANSKEIHRPEVAERLA
                     NLPADADKRKSPFAERIAKQNAWLKLPLLPTTNIGSFPQTVEIRQARAKFKKGELSVAD
                     YEAAMKKEIEFVVRRQEELDLDVLVHGEAERNDMVEYFGELLDGFAFTKFGWVQSYGSR
                     CVKPPVIYGDVVRPEPMTVRWSQYAQSLTKKVMKGMLTGPVTILQWSFVRNDIPRSTVC
                     KQIGVALSDEVLDLEKAGIKVIQIDEPAIREGLPLKRADWDAYLQWAGEAFRLSYMGVQ
                     DDTQIHTHMCYSEFNDILPAIAGLDADVITIETSRSDMELLTAFGDFKYPNDIGPGVYD
                     IHSPRVPKAEEIERLLRKALNVVPKERLWVNPDCGLKTRGWPETIAQLNVMMEVTKKLR
                     AELN"
                     /codon_start=1
                     /transl_table=11
                     /inference="ab initio prediction:Prodigal:2.6"
                     /inference="similar to AA sequence:UniRef:UniRef90_P57843"
                     /gene="metE"
     gene            60380..61417
                     /locus_tag="DPAAHC_00305"
                     /gene="ybcI"
     CDS             60380..61417
                     /db_xref="COG:COG1988"
                     /db_xref="COG:R"
                     /db_xref="SO:0001217"
                     /db_xref="UniRef:UniRef50_Q9CNK9"
                     /db_xref="UniRef:UniRef90_Q9CNK9"
                     /product="DUF457 domain-containing protein"
                     /locus_tag="DPAAHC_00305"
                     /protein_id="gnl|Bakta|DPAAHC_00305"
                     /translation="MDSVTQFVLGAAIQGVGMGKYQGRKALLYGGLLGTLPDLDVFIRY
                     ADPISSMTYHRGFSHSLFVLTALAFCITWLTFKRHTNLPFSFRRLFITLTLALITHPLI
                     DAMTVYGTQLFWPIPSSPVVWSTVFVIDPIYTLPLIFTCLWAYWRKLDPRAIRYLFTAL
                     LFGCAYFAVGFMSRAYHEHRFETVLTQQGIEVDDVLATPTPFNIILWRVIAKDKQGNLY
                     DAVSGWLDKNAPEFIKIPLNQALKNKVIATSPQLQRFEWFTSNWVHYEQIGNQLVASDT
                     RMGLAGQFNFRFIVAEKQQGEWQAILPKAYPTIKSHLNKHILLIFWHRIWSDKTPLPLA
                     EWAKR"
                     /codon_start=1
                     /transl_table=11
                     /inference="ab initio prediction:Prodigal:2.6"
                     /inference="similar to AA sequence:UniRef:UniRef90_Q9CNK9"
                     /gene="ybcI"
     gene            complement(61882..62091)
                     /locus_tag="DPAAHC_00310"
     CDS             complement(61882..62091)
                     /db_xref="RefSeq:WP_005721729.1"
                     /db_xref="SO:0001217"
                     /db_xref="UniParc:UPI00000C626E"
                     /db_xref="UniRef:UniRef100_A0A1D7R129"
                     /db_xref="UniRef:UniRef50_D1P255"
                     /db_xref="UniRef:UniRef90_A0A1D7R129"
                     /product="Protein Ner"
                     /locus_tag="DPAAHC_00310"
                     /protein_id="gnl|Bakta|DPAAHC_00310"
                     /translation="MKKSKKNMHRAYIIAAIKEKGSSLAQLSVQAGLHPRTLNNALDRK
                     YPKGEKIIADFIGVPVQEIWPERY"
                     /codon_start=1
                     /transl_table=11
                     /inference="ab initio prediction:Prodigal:2.6"
                     /inference="similar to AA sequence:RefSeq:WP_005721729.1"
     gene            62288..62989
                     /locus_tag="DPAAHC_00315"
     CDS             62288..62989
                     /db_xref="PFAM:PF00717.26"
                     /product="hypothetical protein"
                     /locus_tag="DPAAHC_00315"
                     /protein_id="gnl|Bakta|DPAAHC_00315"
                     /translation="MQNYQEWFSIKELMEKQLSLPKSDKGIVKKAAREGWKKRQRQGVK
                     GKTFEYHYASFPITVQQQLGVYQPKHQNDIPHSQVNEPPSCYTTDVSSVEQTQIAEQIQ
                     IPFYACFSAFNSSAKADKHITLMRDELTVRGITTDKLFFVSATGDSMMPTIQHGDLILI
                     NCDVNSAKEEGIYVIRSGKQIWIKRIQGLPNGIRLMSDNKTLYPPIDLSFEQYHTLEII
                     GKVVFIGHHLI"
                     /codon_start=1
                     /transl_table=11
                     /inference="ab initio prediction:Prodigal:2.6"
     gene            complement(63080..64729)
                     /locus_tag="DPAAHC_00320"
                     /gene="pgi"
     CDS             complement(63080..64729)
                     /db_xref="COG:COG0166"
                     /db_xref="COG:G"
                     /db_xref="EC:5.3.1.9"
                     /db_xref="GO:0004347"
                     /db_xref="GO:0005737"
                     /db_xref="GO:0006094"
                     /db_xref="GO:0006096"
                     /db_xref="GO:0097367"
                     /db_xref="SO:0001217"
                     /db_xref="UniRef:UniRef50_P78917"
                     /db_xref="UniRef:UniRef90_Q9CNL2"
                     /product="glucose-6-phosphate isomerase"
                     /locus_tag="DPAAHC_00320"
                     /protein_id="gnl|Bakta|DPAAHC_00320"
                     /translation="MKNINPTTTDAWKALQQHQKTQGEVTIQQLFAQEKDRFANYSLSF
                     DDEILVDFSKNNLTQETLALLRQLANECALSDAVEAMFTGSKINRTENRAVLHTALRNR
                     SNQPVLVDGKDVMPEVNAILAKMKGFCERVISGEWKGYTGKAITDVVNIGIGGSDLGPY
                     MVTEALRPYKNHLTLHFVSNVDGTHIAETLKKVNPETTLFLVASKTFTTQETMTNAHSA
                     RDWFLATAKEECHVAKHFVALSTNSKAVADFGIDTENMFVFWDWVGGRYSLWSSIGLSI
                     ALSIGFDNFEALLTGAHEMDKHFRHAPIEQNIPITLALIGLWNTSFLGAQTEAILPYDQ
                     YLHRFAAYFQQGNMESNGKYVDRNGQVIDNYQTGPIIWGEPGTNGQHAFYQLIHQGTTL
                     VPCDFIAPAQTHNRLADHHEKLLSNFFAQTEALAFGKTKEEVEAEFVKAGKNLDDVKDV
                     VPFKVFTGNKPTNSILVQKITPFTLGALIAIYEHKIFVQGILFNIYSFDQWGVELGKQL
                     ANRILPELTNSETITSHDSSTNGLINQYKKWR"
                     /codon_start=1
                     /transl_table=11
                     /inference="ab initio prediction:Prodigal:2.6"
                     /inference="similar to AA sequence:UniRef:UniRef90_Q9CNL2"
                     /gene="pgi"
     gene            complement(65150..65302)
                     /locus_tag="DPAAHC_00325"
     CDS             complement(65150..65302)
                     /product="hypothetical protein"
                     /locus_tag="DPAAHC_00325"
                     /protein_id="gnl|Bakta|DPAAHC_00325"
                     /translation="MNIFMDGLPLSTAFVVHHCLDSDDIGSGDLYDLPSVSLYHILLCT
                     YNFKQ"
                     /codon_start=1
                     /transl_table=11
                     /inference="ab initio prediction:Prodigal:2.6"
     gene            complement(65463..66545)
                     /locus_tag="DPAAHC_00330"
                     /gene="alr"
     CDS             complement(65463..66545)
                     /db_xref="COG:COG0787"
                     /db_xref="COG:M"
                     /db_xref="EC:5.1.1.1"
                     /db_xref="GO:0008784"
                     /db_xref="GO:0030170"
                     /db_xref="GO:0030632"
                     /db_xref="KEGG:K01775"
                     /db_xref="SO:0001217"
                     /db_xref="UniRef:UniRef50_A1SA53"
                     /db_xref="UniRef:UniRef90_Q9CNL5"
                     /product="alanine racemase"
                     /locus_tag="DPAAHC_00330"
                     /protein_id="gnl|Bakta|DPAAHC_00330"
                     /translation="MNMKPATAKISSVALKHNIQTIKQKAPQSKIIAVVKANAYGHGVV
                     FVSAAVEEMVDCFGVARLEEALSLRSNGITKPILLLEGFFCDKDLPVIAINNIQTVVHN
                     AEQLEALQAAKVPTPIKVWLKIDTGMHRLGVALEEVDAFYQTLRQSPNVDPQIGFISHF
                     SRADEVESDYTQLQLTRFLNATQGKAGEKSIAASGGILFWENSHLDWIRPGIIMYGISP
                     INVPAQEYDLTPVMTLSSSLIAIKPHKKGEPVGYGGIWVSDKDTKIGVVAIGYGDGYPR
                     DIPTGTPVYLNGRRVPIVGRVSMDMLTVDLGADAQDKVGDEVILWGKELPIEEIADISG
                     VISYELITKLTPRVLTEYID"
                     /codon_start=1
                     /transl_table=11
                     /inference="ab initio prediction:Prodigal:2.6"
                     /inference="similar to AA sequence:UniRef:UniRef90_Q9CNL5"
                     /gene="alr"
     gene            complement(66545..67948)
                     /locus_tag="DPAAHC_00335"
                     /gene="dnaB"
     CDS             complement(66545..67948)
                     /db_xref="COG:COG0305"
                     /db_xref="COG:L"
                     /db_xref="EC:3.6.4.12"
                     /db_xref="GO:0003677"
                     /db_xref="GO:0003678"
                     /db_xref="GO:0005524"
                     /db_xref="GO:0006269"
                     /db_xref="GO:0016887"
                     /db_xref="GO:1990077"
                     /db_xref="SO:0001217"
                     /db_xref="UniRef:UniRef50_P45256"
                     /db_xref="UniRef:UniRef90_Q9CNL6"
                     /product="replicative DNA helicase"
                     /locus_tag="DPAAHC_00335"
                     /protein_id="gnl|Bakta|DPAAHC_00335"
                     /translation="MARKNAQISTKPLEQGIIPPHSLEAEQSVLGGILIHPAHWDSISD
                     MLIADDFYLAAHRVIFQEMENLLRQGKPIDLINLYEFLREKNLSEDVGGFAYLAELSKN
                     TPSVSNIVSYAAIVRDRAILRDLISVSNDVAQSCYTTKGMEVKDILDEAERKVFAISEK
                     RTTSNEGPQNICAILEKTIDRIELLSKTEGHNGITGVSTGFDALDKKTAGLQPSDLIIV
                     AARPSMGKTTFAMNLCENAALKSDKPVLVFSLEMPAEQIMMRSLASLSRVDQTKIRTGQ
                     GLDQSDWSKIGSTMGLFANKPNLYIDDSSGLTPTELRSRARRVYRENGGLSLIMVDYLQ
                     LMRAPGFVDNRTLEIAEISRSLKALAKELEVPVIALSQLNRTLENRADKRPVNSDLRES
                     GSIEQDADLIMFIYRDEVYNENSEDKGVAEIIIGKQRNGPIGRVRLAFRGQFSRFDNLA
                     EQRDIRDDY"
                     /codon_start=1
                     /transl_table=11
                     /inference="ab initio prediction:Prodigal:2.6"
                     /inference="similar to AA sequence:UniRef:UniRef90_Q9CNL6"
                     /gene="dnaB"
     gene            complement(68110..70290)
                     /locus_tag="DPAAHC_00340"
                     /gene="uvrD"
     CDS             complement(68110..70290)
                     /db_xref="COG:COG0210"
                     /db_xref="COG:L"
                     /db_xref="SO:0001217"
                     /db_xref="UniRef:UniRef50_P03018"
                     /db_xref="UniRef:UniRef90_Q9CNL7"
                     /product="DNA helicase II"
                     /locus_tag="DPAAHC_00340"
                     /protein_id="gnl|Bakta|DPAAHC_00340"
                     /translation="MDISALLDGLNDKQRDAVAAPLGNYLVLAGAGSGKTRVLTHRIAW
                     LIAVEQISEGSIMAVTFTNKAAAEMRHRIENTLANHASQRLFGMWVGTFHSIAHRLLRA
                     HHLDANLPQDFQILDSDDQLRLVKRLLKLHNFDEKIFIPKQVCWYINNKKDEGLRAHHI
                     DDNNDRHEREWIKIYQIYQDTCDRAGLVDFAELLLRAYELWLKKPVILQRYQQRFQHIL
                     VDEFQDTNKIQYAWVKLLAGEHGKVMIVGDDDQSIYGWRGAKIENIQRFLDDFPNAQTI
                     RLEQNYRSTGNILQSANQLISNNHHRLGKNLWTEGEKGEPVGIYAAFNELDEALFVAAQ
                     IKQWIEKGGKLKDCAILYRSNSQSRVIEEALIRSQLPYRIYGGMRFFERQEIKDALAYL
                     RLIANRQDDAAFERVVNTPPRSIGERTLETLRSLTREREVTLWQATQLAIHEHLLTARA
                     ATALQRFLELINALQQDTCEMPLFAQTDFVIKHSGLYSMYKQEKGEKGEVRIENLEELV
                     TATKEFIKPDEAEELSDLTAFLTHASLEAGEEQASPHQDYVEMMTLHSAKGLEFPRVFM
                     VGVEEGLFPSARSFEEPGRLEEERRLAYVGITRAKQKLTICYAESRRLYAKEERHLPSR
                     FIAELPTECIQEIRLRGTVTRALNQQKVGSVAPSLNESEWKMGQKVLHSKFGQGTIINV
                     EGAENNTRLQIAFQNQGIKWLIAHLAKLEKVR"
                     /codon_start=1
                     /transl_table=11
                     /inference="ab initio prediction:Prodigal:2.6"
                     /inference="similar to AA sequence:UniRef:UniRef90_Q9CNL7"
                     /gene="uvrD"
     gene            complement(70452..71273)
                     /locus_tag="DPAAHC_00345"
                     /gene="fdhD"
     CDS             complement(70452..71273)
                     /db_xref="COG:C"
                     /db_xref="COG:COG1526"
                     /db_xref="GO:0005737"
                     /db_xref="GO:0006777"
                     /db_xref="GO:0016783"
                     /db_xref="GO:0097163"
                     /db_xref="SO:0001217"
                     /db_xref="UniRef:UniRef50_Q8Z2U7"
                     /db_xref="UniRef:UniRef90_P57842"
                     /product="formate dehydrogenase accessory sulfurtransferase
                     FdhD"
                     /locus_tag="DPAAHC_00345"
                     /protein_id="gnl|Bakta|DPAAHC_00345"
                     /translation="MNWITNLTVDFFSKLTKNQQIKNKTITYESKQEKLATEVPVALVY
                     NGISHTVMMCSPENLADFAIGFSLAEGIIDKPSDIYGIDVVPACQGMEVQIELATRCFV
                     RLKEQRRTLAGRTGCGICGTEQLQQVHKSLPPLDRTIQFDLNRLDACLIQLQQAQVLGQ
                     QTGSTHAAGFFDLAGNLLCVREDVGRHVALDKLLGWHAKQPATKGFVLVTSRASYEMVQ
                     KTAACGIEMLVAISAATELAVKMAEQYQLTLIGFAREGRATVYTGKERLFF"
                     /codon_start=1
                     /transl_table=11
                     /inference="ab initio prediction:Prodigal:2.6"
                     /inference="similar to AA sequence:UniRef:UniRef90_P57842"
                     /gene="fdhD"
     gene            71518..74583
                     /locus_tag="DPAAHC_00350"
                     /gene="fdnG"
     CDS             71518..74583
                     /note="codon on position 196 is a selenocysteine codon"
                     /db_xref="SO:0001217"
                     /db_xref="UniRef:UniRef50_P24183"
                     /db_xref="UniRef:UniRef90_A0A0E3V4K9"
                     /product="formate dehydrogenase-N subunit alpha"
                     /locus_tag="DPAAHC_00350"
                     /protein_id="gnl|Bakta|DPAAHC_00350"
                     /translation="MQVSRRKFFKICAGGMAGTSAAMLGFAPTEALAAPRNYKLLRAKE
                     TRNTCTYCAVGCGMLLYSLGDGSKNSKGKLFHIEGDPDHPVSRGALCPKGAGALDYVNS
                     DRRVKYPEVREAGSTEWKRISWHEAIERIARHIKDDRDANFIEKNDAGEPVNRWMTAGF
                     LAGSACSNETGILTQKFVRSLGMIFTDNQASIUHGPTVASLAPSFGRGAMTNHWVDIKN
                     ADLVIVMGGNAAEAHPVGFRWAIEAKKQNGAKLMVVDPRFNRTAAVADIYMPLRSGTDI
                     AFLSGVIRYLLKNDKIQHEYVRHYTNAAFLVNENFKFEEGLFSGYDETSRKYDRSTWAY
                     QFDEEGQPKRDLTLQDPRCVINLLREHVERYTPEMVERITGTPQKDFNIFCQEIAKTAA
                     PDKAATFLYALGWTQHTVGSQNIRTMAMIQLLLGNIGVSGGGVNALRGHSNVQGITDLG
                     LFPNRLPAYIPLPTEADKSLQSFLDRITPKTMLKDQVNYWKNTPKFMVSMLKSFYGEKG
                     TQDNEFGYHYLPKLPKGGTDQFRYIEDMYNGKVNGFFCQGMNPVASYANSQKIIKALSK
                     LKYLVIFDPLITDTSEFWKNYGEYNDVKTEEIQTEVFRLPTTCFVEEDGSIANSGRWLQ
                     WHWKGAEPPGEAKTDGEILSELRAELIHLYKTEGGKAPLEPLEAMSWDYANPLEPKAEE
                     VAKENNGYALEDIKDADGNIILKKGQLLSSFAQMRDDGTTSGACWIYTGQWTEKGNQMA
                     NRDNSDPSNLGNTLGWAFAWPLNRRILYNRAGADLAGNPFNPKRQLIKWNGKNWNYVDV
                     ADFGTAPPNSPVLPFIMQPEGVSGLFVRERMADGPFPEHYEPMETPIGTNPLHPNVVSS
                     PVARILASDKEDLGTSAEFPYVGTTYRLTEHFHYWTKNVLLNVIAQPEQFVEIGEALAA
                     EKGIKHGDVVKVSSKRGYIKAVAVVTKRIRALVSDGKPIHTVGIPIHWGFAATTGAKKG
                     FFANNLTVRTGDANTQTPESKCMLVNIEKVGA"
                     /codon_start=1
                     /transl_table=11
                     /inference="ab initio prediction:Prodigal:2.6"
                     /inference="similar to AA
                     sequence:UniRef:UniRef90_A0A0E3V4K9"
                     /transl_except=(pos:72103..72105,aa:Sec)
                     /gene="fdnG"
     regulatory      72100..72158
                     /note="Selenocysteine insertion sequence 3"
                     /db_xref="RFAM:RF01989"
                     /db_xref="SO:1001268"
                     /inference="profile:Rfam:RF01989"
                     /regulatory_class="recoding_stimulatory_region"
     gene            74585..75493
                     /locus_tag="DPAAHC_00355"
                     /gene="fdxH"
     CDS             74585..75493
                     /db_xref="COG:C"
                     /db_xref="COG:COG0437"
                     /db_xref="SO:0001217"
                     /db_xref="UniRef:UniRef50_P0AAJ3"
                     /db_xref="UniRef:UniRef90_Q9CNM0"
                     /product="formate dehydrogenase subunit beta"
                     /locus_tag="DPAAHC_00355"
                     /protein_id="gnl|Bakta|DPAAHC_00355"
                     /translation="MGVVQSQNIIKASATSSLTPPPQAREHQVEVAKLIDVTTCIGCKA
                     CQVGCSEWNDIRAEPEACVGVYDNPTDLNAKAWTVMKFNEVEENDRLEWLIRKDGCMHC
                     AEPGCLKSCPSPGAIIQYANGIVDFQSDKCIGCGYCIAGCPFNVPRMNPDDNRVYKCTL
                     CVDRVTVGQEPACVKTCPTGAIRFGSKEEMKVYAQQRIADLKSRGYENAGLYDPEGVGG
                     THVMYVLHHADKPELYSGLPKDPSIDLSIKVWKDVLKPVAAVAMGGIILSEIAHYITVG
                     PNTEELDEHEEHEEPVGGHHE"
                     /codon_start=1
                     /transl_table=11
                     /inference="ab initio prediction:Prodigal:2.6"
                     /inference="similar to AA sequence:UniRef:UniRef90_Q9CNM0"
                     /gene="fdxH"
     gene            75486..76172
                     /locus_tag="DPAAHC_00360"
                     /gene="fdnI"
     CDS             75486..76172
                     /db_xref="COG:C"
                     /db_xref="COG:COG2864"
                     /db_xref="SO:0001217"
                     /db_xref="UniRef:UniRef50_P44451"
                     /db_xref="UniRef:UniRef90_A0A1E3XLN1"
                     /product="formate dehydrogenase subunit gamma"
                     /locus_tag="DPAAHC_00360"
                     /protein_id="gnl|Bakta|DPAAHC_00360"
                     /translation="MSKIQISNDRKIVRHKLPARLSHWLLVICFFVTGLSGLAFFFPDF
                     AWLTEILGTPQLARFVHPFTGIIMFVAFLNLCRIYWRHNFPEKNDWVWLKNIDEVLKGN
                     EHAVSDNGKYNLGQKMLFWTLILAMLTLLVTGIIMWRQYFSHNFSIPVIRIAILLHSTS
                     AFLLFTGIMVHIYMAFWVKGSIRGMVEGWVTVRWAKKHHPRWYREEVLPELEKEELAKQ
                     QKQRQP"
                     /codon_start=1
                     /transl_table=11
                     /inference="ab initio prediction:Prodigal:2.6"
                     /inference="similar to AA
                     sequence:UniRef:UniRef90_A0A1E3XLN1"
                     /gene="fdnI"
     gene            76263..77192
                     /locus_tag="DPAAHC_00365"
     CDS             76263..77192
                     /db_xref="SO:0001217"
                     /db_xref="UniRef:UniRef50_Q9CNM2"
                     /product="Protein FdhE-like protein"
                     /locus_tag="DPAAHC_00365"
                     /protein_id="gnl|Bakta|DPAAHC_00365"
                     /translation="MSIRILPDTEIKAAASSFHAPALLFANPKNLYQRRVARFTSLAHA
                     HPLADYLHFASQVAEAQLTVLQQLPIEQDPRLSADNLSSDFLAEQPLNAQHWQRDAVWQ
                     TLLMAILAEIKPKASATILNTIETLEKYSTAELDRMADTLLAQEFEQISSDQAVFIWAA
                     LSLYWVQLVQQIPHSSHKDSAENLHVCPICGSAPVASVIHFGAEQGLRYLHCALCESEW
                     NMVRSKCTNCDQTGKLDYWSIDSEMAAVKAESCGDCHSYLKALYQERDPKVEAIADDLA
                     SIFLDVEMEKKGLQRSGLNPFLFPNQAS"
                     /codon_start=1
                     /transl_table=11
                     /inference="ab initio prediction:Prodigal:2.6"
                     /inference="similar to AA sequence:UniRef:UniRef50_Q9CNM2"
     gene            complement(77329..77418)
                     /locus_tag="DPAAHC_00370"
                     /gene="trnS"
     tRNA            complement(77329..77418)
                     /db_xref="SO:0000269"
                     /product="tRNA-Ser(tga)"
                     /locus_tag="DPAAHC_00370"
                     /anticodon=(pos:77397..77399,aa:Ser,seq:tga)
                     /inference="profile:tRNAscan:2.0"
                     /gene="trnS"
     gene            77634..78296
                     /locus_tag="DPAAHC_00375"
                     /gene="ybhL"
     CDS             77634..78296
                     /db_xref="COG:COG0670"
                     /db_xref="COG:P"
                     /db_xref="SO:0001217"
                     /db_xref="UniRef:UniRef50_Q03268"
                     /db_xref="UniRef:UniRef90_A0A126QDF5"
                     /product="Integral membrane protein YbhL, putative Ca2+
                     regulator, Bax inhibitor (BI-1)/TMBIM family"
                     /locus_tag="DPAAHC_00375"
                     /protein_id="gnl|Bakta|DPAAHC_00375"
                     /translation="MESRIVLDSRETSLLNTHKVLRNTYFLLGLTLAFSAVVAYISMSL
                     NLPRPGLILMLAGFYGLLFLTYKLSNSGLGIVAAFAFTGFLGYTLGPILNVYVSNGASD
                     IVVLALAGTAAVFFACSAYVLTTKKDMSFLSGTLFALFIVLLLGMVASFFFHSPMLYIA
                     ISGLFVVFSTLGILYETSNIIHGGETNYIRATVSIFVSLYNLFISLLNIFSILSNDD"
                     /codon_start=1
                     /transl_table=11
                     /inference="ab initio prediction:Prodigal:2.6"
                     /inference="similar to AA
                     sequence:UniRef:UniRef90_A0A126QDF5"
                     /gene="ybhL"
     gene            78395..78724
                     /locus_tag="DPAAHC_00380"
                     /gene="tusE"
     CDS             78395..78724
                     /db_xref="COG:COG2920"
                     /db_xref="COG:J"
                     /db_xref="EC:2.8.1.-"
                     /db_xref="KEGG:K11179"
                     /db_xref="SO:0001217"
                     /db_xref="UniRef:UniRef50_Q8ZG65"
                     /db_xref="UniRef:UniRef90_A0A1E3XKU2"
                     /product="Sulfur transfer complex TusBCD TusE component,
                     DsrC family (tRNA 2-thiouridine synthesizing protein C)"
                     /locus_tag="DPAAHC_00380"
                     /protein_id="gnl|Bakta|DPAAHC_00380"
                     /translation="MIEVNQQQIETDAHGYLLNLAQWNEDVARAIAQQENIELTDAHWE
                     VIYFVRAFYQEYKTSPAIRMLVKAMAQKLGEDKGNSRYLQRLFPDGPAKQATKLAGLPK
                     PAKCL"
                     /codon_start=1
                     /transl_table=11
                     /inference="ab initio prediction:Prodigal:2.6"
                     /inference="similar to AA
                     sequence:UniRef:UniRef90_A0A1E3XKU2"
                     /gene="tusE"
     gene            78836..79717
                     /locus_tag="DPAAHC_00385"
                     /gene="znuA"
     CDS             78836..79717
                     /db_xref="COG:COG0803"
                     /db_xref="COG:P"
                     /db_xref="SO:0001217"
                     /db_xref="UniRef:UniRef50_Q56952"
                     /db_xref="UniRef:UniRef90_A0A0E3V576"
                     /product="ABC-type Zn uptake system ZnuABC, Zn-binding
                     component ZnuA"
                     /locus_tag="DPAAHC_00385"
                     /protein_id="gnl|Bakta|DPAAHC_00385"
                     /translation="MRRLTVILSAIMLGIFTSPAFAKFKVVTTFTVIQDIAQNVAGDAA
                     VVESITKPGAEIHDYEPTPKDIVKAQHADLVLWNGLNLERWFEKFFENVKDKPAVVVTE
                     GITPISIYEGPYKDAPNPHAWMSTSNALIYIENIKNALVKYDPKNADTYVKNAENYANK
                     IKQLDQPLREKLAKIPEGQRWLVTSEGAFSYLAKDYGLQEAYLWPINAEEQGTPQQVRH
                     VIETVRKNNIPVVFSESTISDKPAKQVAKETGAKYGGVLYVDSLSTAKGPVPTYIDLLN
                     TTVSTIVKGFEK"
                     /codon_start=1
                     /transl_table=11
                     /inference="ab initio prediction:Prodigal:2.6"
                     /inference="similar to AA
                     sequence:UniRef:UniRef90_A0A0E3V576"
                     /gene="znuA"
     gene            79717..80610
                     /locus_tag="DPAAHC_00390"
                     /gene="znuC"
     CDS             79717..80610
                     /db_xref="COG:COG1121"
                     /db_xref="COG:P"
                     /db_xref="KEGG:K11607"
                     /db_xref="SO:0001217"
                     /db_xref="UniRef:UniRef50_P44662"
                     /db_xref="UniRef:UniRef90_Q9CNM8"
                     /product="ABC-type Mn2+/Zn2+ transport system, ATPase
                     component"
                     /locus_tag="DPAAHC_00390"
                     /protein_id="gnl|Bakta|DPAAHC_00390"
                     /translation="MSSPTIASISVDDVTVRYNNGHLAIYDTTFKLAGGTTCALVGVNG
                     SGKSTIFKSLMGLVKPQKGTIKLCGLPISEALKQNLVSYVPQSEDVDWQFPVSVYDVVM
                     MGRYGYMNFLRIPKAMDKQKVKEAMQRVNIEHLADRQIGELSGGQKKRVFLARALAQQS
                     KIILLDEPFTGVDVKTENAIMALLDQLRSEGHLILISTHNLGTVPDFCDQVVMINRTVL
                     ATGKTETTFTQQNLELVFGGVLRHIKLLGKDIHDDEDSRSVTVLSDDELPAVFYGETKN
                     DPPAPITKHPQRKGEQ"
                     /codon_start=1
                     /transl_table=11
                     /inference="ab initio prediction:Prodigal:2.6"
                     /inference="similar to AA sequence:UniRef:UniRef90_Q9CNM8"
                     /gene="znuC"
     gene            80610..81479
                     /locus_tag="DPAAHC_00395"
                     /gene="znuB"
     CDS             80610..81479
                     /db_xref="COG:COG1108"
                     /db_xref="COG:P"
                     /db_xref="KEGG:K11605"
                     /db_xref="SO:0001217"
                     /db_xref="UniRef:UniRef50_Q56954"
                     /db_xref="UniRef:UniRef90_A0A1E3XKU1"
                     /product="ABC-type Mn2+/Zn2+ transport system, permease
                     component"
                     /locus_tag="DPAAHC_00395"
                     /protein_id="gnl|Bakta|DPAAHC_00395"
                     /translation="MWDLLLEPFQYNYMVKAIILSAAVGGICAFMSSYLMLKGWSLIGD
                     ALSHSVVPGVAIAYALSLPYALGAFFSGILAALSILWIKSITKLREDAVIGFIFTTFFA
                     LGLLIISLNPTSINVQDIILGNILGIADDDVIQVAIIIVITLGLLLLFWKDLLLVFFDE
                     THATSVGLSPLRYKVLFFTLLSACVVAALQTVGAILVIAMVITPGATAYLLTDRFGKLA
                     TIAVILGTTTSILGVYLSYYLDGATGGLIVCFQTAIFLLAFCFSPKYGVLRRQSAVQNS
                     INKETNHD"
                     /codon_start=1
                     /transl_table=11
                     /inference="ab initio prediction:Prodigal:2.6"
                     /inference="similar to AA
                     sequence:UniRef:UniRef90_A0A1E3XKU1"
                     /gene="znuB"
     gene            81472..82317
                     /locus_tag="DPAAHC_00400"
                     /gene="yfeD"
     CDS             81472..82317
                     /db_xref="SO:0001217"
                     /db_xref="UniRef:UniRef50_Q56955"
                     /product="Chelated iron transport system membrane protein
                     YfeD"
                     /locus_tag="DPAAHC_00400"
                     /protein_id="gnl|Bakta|DPAAHC_00400"
                     /translation="MTDVINWFVEPFSYPFMQNALFTALIVSIICAVLSCYLVLKGWSL
                     MGDAISHAVLPGIVIAFMLGLPLTLGAFGAGLFCALSVGYLKENSRIKEDTVMGIVFSG
                     MFAFGIVLFTKVETEQHLTHILFGNLLGVSRAELIQTLIIASLIFVTIMVKRRDFLLYC
                     FDQSHTRVAGLSPRVLHYGLLILLALTIIMAMQLVGVILVVAMLISPGITAFLLSKRFE
                     MMLLIAMCMSVITSLFGTIISYHIDAATGPCIILLQALFFTLALGYQKLKWYRQQPDLS
                     "
                     /codon_start=1
                     /transl_table=11
                     /inference="ab initio prediction:Prodigal:2.6"
                     /inference="similar to AA sequence:UniRef:UniRef50_Q56955"
                     /gene="yfeD"
     gene            complement(82314..82586)
                     /locus_tag="DPAAHC_00405"
     CDS             complement(82314..82586)
                     /db_xref="SO:0001217"
                     /db_xref="UniRef:UniRef50_Q9CNN1"
                     /product="Acylphosphatase"
                     /locus_tag="DPAAHC_00405"
                     /protein_id="gnl|Bakta|DPAAHC_00405"
                     /translation="MLKKQFFIYGLVQGVGFRYFTWKTATQIGVKGYVRNRQDGSVEVV
                     ATGTNTQLAQLSAWLNHGPRTASVEQVIEQDYADSHVFSDFAVRY"
                     /codon_start=1
                     /transl_table=11
                     /inference="ab initio prediction:Prodigal:2.6"
                     /inference="similar to AA sequence:UniRef:UniRef50_Q9CNN1"
     gene            82762..83418
                     /locus_tag="DPAAHC_00410"
                     /gene="yccT"
     CDS             82762..83418
                     /db_xref="COG:COG3110"
                     /db_xref="COG:S"
                     /db_xref="SO:0001217"
                     /db_xref="UniRef:UniRef50_P44290"
                     /db_xref="UniRef:UniRef90_Q9CNN2"
                     /product="DUF2057 domain-containing protein"
                     /locus_tag="DPAAHC_00410"
                     /protein_id="gnl|Bakta|DPAAHC_00410"
                     /translation="MKFRFAALASVALLTSTVSVAGVVTSSSNIDFLAIDGQKASKSLL
                     KEKRSFNVSDTLPHQVVVRVAEIIRVGSDRSLYESDPIVVTFQGTTDDLIISAPRLETE
                     RDANAFKKSPIITVKTVSGVEISTKQEYLKQEGFLPGVNLIENLSEYNASGAPAAVARL
                     ASSTMPAAIPGFGKAQKGKITVQGENVAEQMLQYWYQQADKDTQQRFLSWAKGQK"
                     /codon_start=1
                     /transl_table=11
                     /inference="ab initio prediction:Prodigal:2.6"
                     /inference="similar to AA sequence:UniRef:UniRef90_Q9CNN2"
                     /gene="yccT"
     gene            83477..83935
                     /locus_tag="DPAAHC_00415"
                     /gene="mgsA"
     CDS             83477..83935
                     /db_xref="COG:COG1803"
                     /db_xref="COG:G"
                     /db_xref="EC:4.2.3.3"
                     /db_xref="GO:0008929"
                     /db_xref="GO:0019242"
                     /db_xref="KEGG:K01734"
                     /db_xref="SO:0001217"
                     /db_xref="UniRef:UniRef50_Q9X0R7"
                     /db_xref="UniRef:UniRef90_Q9CNN3"
                     /product="methylglyoxal synthase"
                     /locus_tag="DPAAHC_00415"
                     /protein_id="gnl|Bakta|DPAAHC_00415"
                     /translation="MRHTARTLSVNKHIALVAHDHCKQDLINWCKSHRTLLAQHTLYAT
                     GTTGNLIQKEADLAIVSLLSGPMGGDQQLGGLIAEKQIDVLIFFWDPMNAVPHDPDVKA
                     LMRIATVWNIPVAMNMATADFLITSSRFAEETPVRIPDYEGYLKERLK"
                     /codon_start=1
                     /transl_table=11
                     /inference="ab initio prediction:Prodigal:2.6"
                     /inference="similar to AA sequence:UniRef:UniRef90_Q9CNN3"
                     /gene="mgsA"
     gene            84061..84510
                     /locus_tag="DPAAHC_00420"
                     /gene="yccF"
     CDS             84061..84510
                     /db_xref="COG:COG3304"
                     /db_xref="COG:S"
                     /db_xref="SO:0001217"
                     /db_xref="UniRef:UniRef50_A0A126QGQ3"
                     /db_xref="UniRef:UniRef90_A0A126QGQ3"
                     /product="YccF domain-containing protein"
                     /locus_tag="DPAAHC_00420"
                     /protein_id="gnl|Bakta|DPAAHC_00420"
                     /translation="MALILNILNFVLGGFATTLGWLLATLVSALLIITLPYTRSCWEIS
                     KMSLMPFGNDIIHVKYLEPTHALSNSLGTIFNVFWFVFFGWWLCLSHIFAGIAQCLTII
                     GIPVGIANFKLAGIALFPVGQRVVPKEVAEIARQQAAQQYYQHHH"
                     /codon_start=1
                     /transl_table=11
                     /inference="ab initio prediction:Prodigal:2.6"
                     /inference="similar to AA
                     sequence:UniRef:UniRef90_A0A126QGQ3"
                     /gene="yccF"
     gene            84544..86697
                     /locus_tag="DPAAHC_00425"
                     /gene="yccC"
     CDS             84544..86697
                     /db_xref="COG:COG1289"
                     /db_xref="COG:S"
                     /db_xref="SO:0001217"
                     /db_xref="UniRef:UniRef50_P44289"
                     /db_xref="UniRef:UniRef90_Q9CNN5"
                     /product="Uncharacterized membrane protein YccC"
                     /locus_tag="DPAAHC_00425"
                     /protein_id="gnl|Bakta|DPAAHC_00425"
                     /translation="MNNWFNAKIIATIPIFIAVNIAAFAIWLLDISEQCMPLILGIIAG
                     GLVDLDNRLTGRLKNVFYTLIAFSISSLVVQVSIGHGFQFTLLMTAMTFMFTMVGAIGQ
                     RYSTIAFGTLVIALYTTLSYLPHTIWFINPIMILCGTLLYSMITLIVHLFFPNRPVQEN
                     IAKSFLALGQYLDAKSQFFDPDEIEQLANKEVNLAMKDSALIEAFNATRTALFYRIRGQ
                     NRHSRTQKMIRYYFAAQDIHERANSSLFNYHTMAEQLKNTDLIFRIQRLFELQAQACRE
                     IGLSLQQNKEYHYNNKVEKAIIGLTQSFELYAQNHVENKQVLLNLKTLIDNLQAVEWQL
                     SHLDQETHQAERASTAKIHTEQVRGLRNILYAIKSHCHFNSQLFRHAVRLSIVVFTACS
                     IVEFFELERGYWILLTSVFVCQPNYSATKLRLRQRIIGTILGVIIGSLLPYINPTLELQ
                     LGLIVATSTLFFFFRTNNYSFSTFFITLQVLISFDVMGFDIHEAMYSRVIDTFIGAFIA
                     WFAVSYLWPDWRYLQLDKVSHQAVKSNAKYLLYVISQLQFGKGDNLKYRIVRRHAHENA
                     TALSTTISHMNNEPNKYQAHLQKSFELLKLNYSLLSYISALGAYRSNMKALQQNTEFLA
                     GFYPIAKKIIYVLEHIEKLRPEVFQKMQERIENDLKHANAEQAGHLLQPQFSVPIQQLN
                     MISQILPSLYHTFQQINLNLKQN"
                     /codon_start=1
                     /transl_table=11
                     /inference="ab initio prediction:Prodigal:2.6"
                     /inference="similar to AA sequence:UniRef:UniRef90_Q9CNN5"
                     /gene="yccC"
     gene            complement(86677..87183)
                     /locus_tag="DPAAHC_00430"
                     /gene="smrB"
     CDS             complement(86677..87183)
                     /db_xref="COG:COG2840"
                     /db_xref="COG:L"
                     /db_xref="SO:0001217"
                     /db_xref="UniRef:UniRef50_Q9CNN6"
                     /db_xref="UniRef:UniRef90_Q9CNN6"
                     /product="endonuclease SmrB"
                     /locus_tag="DPAAHC_00430"
                     /protein_id="gnl|Bakta|DPAAHC_00430"
                     /translation="MLEPDDITLFRTAIKGAKALKQDKFIAPRQKTAKKKSALREIREK
                     EDTLFYFSDEYEPLLNEESAVKYLREGEDSHILKQLRRGDFSPDLFLDLHGLTKEQAKI
                     ELASLLQACENEHVYCASVMTGYGSYVLKRQIPRWLVQHPKVRALHQAPKEWGGDAAIL
                     ILLEV"
                     /codon_start=1
                     /transl_table=11
                     /inference="ab initio prediction:Prodigal:2.6"
                     /inference="similar to AA sequence:UniRef:UniRef90_Q9CNN6"
                     /gene="smrB"
     gene            87304..88245
                     /locus_tag="DPAAHC_00435"
                     /gene="prmB"
     CDS             87304..88245
                     /db_xref="COG:COG2890"
                     /db_xref="COG:J"
                     /db_xref="EC:2.1.1.298"
                     /db_xref="GO:0003676"
                     /db_xref="GO:0009007"
                     /db_xref="GO:0018364"
                     /db_xref="GO:0036009"
                     /db_xref="SO:0001217"
                     /db_xref="UniRef:UniRef50_Q9CNN7"
                     /db_xref="UniRef:UniRef90_Q9CNN7"
                     /product="50S ribosomal protein L3 N(5)-glutamine
                     methyltransferase"
                     /locus_tag="DPAAHC_00435"
                     /protein_id="gnl|Bakta|DPAAHC_00435"
                     /translation="MTHNQELIETIIADHVHQELHTIQDFLRWTYSTFNRSDIYYGHGY
                     HDAWDEALQLVLTTLDLPIDFPQTYYTAQLTRSEKEVLLRLIIQRLEKRIPIAYLIHQA
                     WFCGLNFYVDERVIVPRSPISALIQEGFAPLLAQAPKRILDMCTGSGCIAIACAERFPE
                     AEVDAVDLSSDALDVAQINIERHAMLERVYPIQSDLFNALAPIQYDLIVTNPPYVDEED
                     LADMPQEFHYEPEMALGSGVDGLAITKKILFAAPDYLTEQGILVCEVGNSMVHLIEQYP
                     AVPFNWVELKNGGVGVFALTKAQLIQYRHLFQ"
                     /codon_start=1
                     /transl_table=11
                     /inference="ab initio prediction:Prodigal:2.6"
                     /inference="similar to AA sequence:UniRef:UniRef90_Q9CNN7"
                     /gene="prmB"
     gene            complement(88351..89391)
                     /locus_tag="DPAAHC_00440"
                     /gene="ompH"
     CDS             complement(88351..89391)
                     /db_xref="SO:0001217"
                     /db_xref="UniRef:UniRef50_Q9CNN8"
                     /product="OmpH"
                     /locus_tag="DPAAHC_00440"
                     /protein_id="gnl|Bakta|DPAAHC_00440"
                     /translation="MKKTLIAFAVSALATTSVNAATIFDKEGTKVDVSGSVRLLLQRET
                     NHRTDLKDKGSRITFDASHQLGDGLSALGQVEVRFSDKGIGDKTNISRLFAGFNHDAVG
                     KLTFGKQLTIGDDIGLSDYTYNLGGVNQLVTEGDKVIHFKSADFAGFRFGADYVFDEDA
                     SKVDNINNNAYVLGVLYNRTVGDLGFALAAGYSSKQVGDTKLSVKEKAWTVGGELSYQN
                     FAVAVDYSQVKSNNDELLTISWRGQKHPGTGDEDSFHKVREVELGLKYQFIPESKIYAD
                     FIWGKAVTAYDRTVRLRGYVAGVDYQFHKNVVTYLEGGVFRYKHDNDLDPTLRDKKLGV
                     GLRVFF"
                     /codon_start=1
                     /transl_table=11
                     /inference="ab initio prediction:Prodigal:2.6"
                     /inference="similar to AA sequence:UniRef:UniRef50_Q9CNN8"
                     /gene="ompH"
     gene            complement(89547..90593)
                     /locus_tag="DPAAHC_00445"
     CDS             complement(89547..90593)
                     /db_xref="SO:0001217"
                     /db_xref="UniRef:UniRef50_Q9CNN9"
                     /product="Major outer membrane protein"
                     /locus_tag="DPAAHC_00445"
                     /protein_id="gnl|Bakta|DPAAHC_00445"
                     /translation="MKKTIVALAVAAVAATSANAATVYNQDGTKVDVNGSVRLLLKKEK
                     DMRGDLIDNGSRVSFKASHDLGEGLSALGYAELRFSKDVEKDGEVVKQPIGNQVHAKRL
                     YAGFAYEGLGTLTFGNQLTIGDDVGVSDYTYFNSGINDVLITSGQKAINFKSADFNGFT
                     FGGAYVFSGDANKEALRDGRGFVVAGLYNRQIGDVGFALEAAYSQKYVKQEAQPGVVPP
                     PGQDKVYKDEKEKGFLVGAELSYAGLALGVDYAQSKVTNKDGKKRALEVGLNYDLNDKA
                     KVYTDFIWAKEGPKGDTDRTRKIAVGFGYKLHKQVETFVEGAWGRTKDADGTTAKDNVI
                     GTGLRVHF"
                     /codon_start=1
                     /transl_table=11
                     /inference="ab initio prediction:Prodigal:2.6"
                     /inference="similar to AA sequence:UniRef:UniRef50_Q9CNN9"
     gene            91280..91861
                     /locus_tag="DPAAHC_00450"
                     /gene="rsxA"
     CDS             91280..91861
                     /db_xref="COG:C"
                     /db_xref="COG:COG4657"
                     /db_xref="EC:7.-.-.-"
                     /db_xref="GO:0005886"
                     /db_xref="GO:0022900"
                     /db_xref="SO:0001217"
                     /db_xref="UniRef:UniRef50_A0KLJ2"
                     /db_xref="UniRef:UniRef90_Q9CNP0"
                     /product="electron transport complex subunit RsxA"
                     /locus_tag="DPAAHC_00450"
                     /protein_id="gnl|Bakta|DPAAHC_00450"
                     /translation="MMTEYILLIISTALINNFVLVKFLGLCPFMGVSKKIETAIGMSLA
                     TMFVLTVASISAYLIDTYILTPLSATFLRTLVFILVIAVVVQFTEMVIKKTSPTLYRLL
                     GIFLPLITTNCAVLGVALLNINQAHNLTESVIYGFGASFGFGLVLVLFAALRERLAAAD
                     VPHVFKGASIALITAGLMSLAFMGFTGLVR"
                     /codon_start=1
                     /transl_table=11
                     /inference="ab initio prediction:Prodigal:2.6"
                     /inference="similar to AA sequence:UniRef:UniRef90_Q9CNP0"
                     /gene="rsxA"
     gene            91858..92454
                     /locus_tag="DPAAHC_00455"
                     /gene="rsxB"
     CDS             91858..92454
                     /db_xref="COG:C"
                     /db_xref="COG:COG2878"
                     /db_xref="EC:7.-.-.-"
                     /db_xref="GO:0005886"
                     /db_xref="GO:0009055"
                     /db_xref="GO:0046872"
                     /db_xref="GO:0051539"
                     /db_xref="SO:0001217"
                     /db_xref="UniRef:UniRef50_A3QEN5"
                     /db_xref="UniRef:UniRef90_Q9CNP1"
                     /product="electron transport complex subunit RsxB"
                     /locus_tag="DPAAHC_00455"
                     /protein_id="gnl|Bakta|DPAAHC_00455"
                     /translation="MIMTTVVFILIAIAALALIFGAILGFASVKLKVDADPIVEKIDAL
                     LPQSQCGQCGYPGCKPYAEAIANGDDITKCIPGGQTVIVNIAELMGIEPPTTDLAGDPA
                     PMVAFIDEAMCIGCTKCIQACPVDAIIGTNKAMHTIIPDLCTGCELCVPPCPTDCISMI
                     KVESTIHNWNWKFDPKLVIPIVDTTTTQKKLIKGE"
                     /codon_start=1
                     /transl_table=11
                     /inference="ab initio prediction:Prodigal:2.6"
                     /inference="similar to AA sequence:UniRef:UniRef90_Q9CNP1"
                     /gene="rsxB"
     gene            92460..94682
                     /locus_tag="DPAAHC_00460"
     CDS             92460..94682
                     /db_xref="SO:0001217"
                     /db_xref="UniRef:UniRef50_Q65U33"
                     /product="Ion-translocating oxidoreductase complex subunit
                     C"
                     /locus_tag="DPAAHC_00460"
                     /protein_id="gnl|Bakta|DPAAHC_00460"
                     /translation="MDVLARFNSGKLWDFKGGIHPPECKSQSNQKPIRRAKLVDHFYIP
                     VIQHAGEAGNLLVNVGDYVFKGQPLTQGDGLRALPVHASTSGFIRAIAPYASAHPSGLM
                     TRCVHLEADGQDQWGERHPLDDFLTQTPEKLIEKLYQAGVAGLGGAVFPTAAKLHSAEK
                     QVKLLIINGAECEPYITCDDRLMRDYADEIIEGTRILRYILRPEKVVIAVEDNKPEAVK
                     ALRDVLQGANDIDIRVIPTKYPSGAAKQLIQILTGMEVPSGQRSSSIGVLMQNVATAFA
                     VKRAIMDDEPLIERVVTLTGDKVGHKGNYWVRLGTPIYSLLQQVDYQYDERFPVFMGGP
                     MMGFILPDLKAPVTKMTNCLLAPDHFEYAPPASEQSCIRCSACSDACPVNLMPQQLYWF
                     ARSEDHEKSEQYALRDCIECGLCAYVCPSHIPLIQYFRQEKAKIWEIQQKAKQAEEAKQ
                     RFEARQARLAHEEQERKARAQKAMEARRQEMKTEQGVDPVQAALERLKAKKTDTAHSEK
                     LAIKTIVTEKGEVLPDNSDIMAQRKARRLARQQQTENSHDSPSETRQESKSTDNKSAVA
                     AAIARAKAKKAAKASSAEEKNEISSNDTQSVGSETEPVAENPRKAAIAAAIARAKAKKA
                     AQASSAVEKDEISSGDTLSVGSETEPVAEDPRKAAIAAAIARAKAKKAAQASSAVEKEG
                     VSSEGKTTEAVDNSAPSAEDPRKAAIAAAIARAKAKKAAQANNHDA"
                     /codon_start=1
                     /transl_table=11
                     /inference="ab initio prediction:Prodigal:2.6"
                     /inference="similar to AA sequence:UniRef:UniRef50_Q65U33"
     gene            94697..95746
                     /locus_tag="DPAAHC_00465"
                     /gene="rsxD"
     CDS             94697..95746
                     /db_xref="COG:C"
                     /db_xref="COG:COG4658"
                     /db_xref="EC:7.-.-.-"
                     /db_xref="GO:0005886"
                     /db_xref="GO:0022900"
                     /db_xref="GO:0055085"
                     /db_xref="SO:0001217"
                     /db_xref="UniRef:UniRef50_Q57288"
                     /db_xref="UniRef:UniRef90_Q9CNP3"
                     /product="electron transport complex subunit RsxD"
                     /locus_tag="DPAAHC_00465"
                     /protein_id="gnl|Bakta|DPAAHC_00465"
                     /translation="MFKMVSSPHTHSGKLTMRIMLWVIVAMLPAMGVQLYYFGFGVLIQ
                     AALAISFALCLEALVTVLRKKSPLFYLSDFSVILTALILAMAIPPYAPYWLILIGTFCA
                     VILGKHVYGGLGQNLFNPAMVGYVVLLISFPLQMTTWLPPTQLLSEPPTLLDAYSLIFT
                     GFSTDGFSLHQFTHSVDAITQATPLDSAKVILKAGVAYDTLLQSPLFHAGLAIGWWQVN
                     LAFLFGGVFLIWKRIIHWQIPVAMLVSFTSLAAITELVASTPYFKTLPHLLSGAMMFGA
                     FFIATDPVTASITPRGKLVFGALVGFLVYIIRFYGSYPDGVAFAVLLGNICVPLIDHYT
                     RPRVSGHRQ"
                     /codon_start=1
                     /transl_table=11
                     /inference="ab initio prediction:Prodigal:2.6"
                     /inference="similar to AA sequence:UniRef:UniRef90_Q9CNP3"
                     /gene="rsxD"
     gene            95756..96364
                     /locus_tag="DPAAHC_00470"
                     /gene="rsxG"
     CDS             95756..96364
                     /db_xref="COG:C"
                     /db_xref="COG:COG4659"
                     /db_xref="EC:7.-.-.-"
                     /db_xref="GO:0005886"
                     /db_xref="GO:0009055"
                     /db_xref="GO:0010181"
                     /db_xref="SO:0001217"
                     /db_xref="UniRef:UniRef50_Q9CNP4"
                     /db_xref="UniRef:UniRef90_Q9CNP4"
                     /product="electron transport complex subunit RsxG"
                     /locus_tag="DPAAHC_00470"
                     /protein_id="gnl|Bakta|DPAAHC_00470"
                     /translation="MKTVKISVYYALLLALIALICTALATGIYLLTQTKIEAEINKQRQ
                     ALLLEVVPQTYFDNQLSENCHRPNSEKLLAQRIERLCIATKNKQKTAYAFETVAPDGYA
                     GRIRLLVGMTPTGTILGVRVLAHQETPGLGDKIETRISDWILSFSQQPLRQDNLADWAV
                     KKDGGKFDQFAGATITPRAVVNQVKQSALSLLDELNREN"
                     /codon_start=1
                     /transl_table=11
                     /inference="ab initio prediction:Prodigal:2.6"
                     /inference="similar to AA sequence:UniRef:UniRef90_Q9CNP4"
                     /gene="rsxG"
     gene            96367..97095
                     /locus_tag="DPAAHC_00475"
                     /gene="rnfE"
     CDS             96367..97095
                     /db_xref="COG:C"
                     /db_xref="COG:COG4660"
                     /db_xref="EC:7.-.-.-"
                     /db_xref="GO:0005886"
                     /db_xref="GO:0022900"
                     /db_xref="KEGG:K03613"
                     /db_xref="SO:0001217"
                     /db_xref="UniRef:UniRef50_A5F2S7"
                     /db_xref="UniRef:UniRef90_Q9CNP5"
                     /product="Ion-translocating oxidoreductase complex subunit
                     E"
                     /locus_tag="DPAAHC_00475"
                     /protein_id="gnl|Bakta|DPAAHC_00475"
                     /translation="MSETFAKQTALSEPQDKVLDQQATLANTSNPSVWKTIFWQGVWKN
                     NSTLVQLLGLCPLLAVSNSVTNALGLGIATLFVLICSNTVVSLFRKQIPHEIRIPIYVM
                     IIATTVTVVQLLMNAYTYSLYQSLGIFIPLIVTNCIVIGRAEAFASKNPLSHAMFDGFA
                     MGLGMCLSLVFLGAIREILGNGTVFDGIEHLLGDWAKGLRIELFHLDSHFLLAILPPGA
                     FIGLALILAFKNAIDQRNKT"
                     /codon_start=1
                     /transl_table=11
                     /inference="ab initio prediction:Prodigal:2.6"
                     /inference="similar to AA sequence:UniRef:UniRef90_Q9CNP5"
                     /gene="rnfE"
     gene            97092..97724
                     /locus_tag="DPAAHC_00480"
                     /gene="nth"
     CDS             97092..97724
                     /db_xref="COG:COG0177"
                     /db_xref="COG:L"
                     /db_xref="SO:0001217"
                     /db_xref="UniRef:UniRef50_O05956"
                     /db_xref="UniRef:UniRef90_A0A854D138"
                     /product="endonuclease III"
                     /locus_tag="DPAAHC_00480"
                     /protein_id="gnl|Bakta|DPAAHC_00480"
                     /translation="MNKQKRIEILTRLRDQNPHPTTELNYSSPFELLIAVILSAQATDK
                     GVNKATDKLFPVANTPQAILDLGLDGLKAYIKTIGLYNSKAENIIKTCRDLLEKHNGEI
                     PENRSALEALAGVGRKTANVVLNTAFGHPTIAVDTHIFRVSNRTGFAPGKDVVKVEEKL
                     LKVVPDEFKVDVHHWLILHGRYTCIARKPRCGACIIEDLCEFKEKTE"
                     /codon_start=1
                     /transl_table=11
                     /inference="ab initio prediction:Prodigal:2.6"
                     /inference="similar to AA
                     sequence:UniRef:UniRef90_A0A854D138"
                     /gene="nth"
     gene            97748..99115
                     /locus_tag="DPAAHC_00485"
     CDS             97748..99115
                     /db_xref="SO:0001217"
                     /db_xref="UniRef:UniRef50_P45320"
                     /product="Uncharacterized sodium-dependent transporter
                     HI_1690"
                     /locus_tag="DPAAHC_00485"
                     /protein_id="gnl|Bakta|DPAAHC_00485"
                     /translation="MTTTKQERQTWSNRLTYIMTVAGATVGFGATWRFPYLVGENGGGA
                     YVFLFCIAMILIGIPMILVENVIGRRLRVNAIDAFGDKLEKRNISNYWKIVGYMGLLGA
                     FGIMAYYMVLGGWVITYIIHLVTGSLDISSPITKEVTKTFYDLHISNSPLEISLYTLLF
                     VALNYFILAKGIIGGIERAVKYLMPLLFLFLIGMVIRNVTLPGAMEGISFYLKPDFSKI
                     TPQLFVFVLGQVFFALSLGFGVLITLSSYLNKEENLIQTAVITGFTNTIIAVLAGFMIF
                     PSLFTFGIAPNSGPTLVFQSLPIVFSHLWLGKIFAIIFFSLLLIAALTTSLTIYEVIIT
                     ALQEKLKMRRSKAIFMTLGGIFLLGNIPSILGDNLLKEVTIFGKSLFDTFDFVSGNILF
                     MLTALGCAVFVGFVLKDEAKKELSPHPDSLFTTIWFNYVKYVVPLIIIVIFISNLI"
                     /codon_start=1
                     /transl_table=11
                     /inference="ab initio prediction:Prodigal:2.6"
                     /inference="similar to AA sequence:UniRef:UniRef50_P45320"
     gene            complement(99186..100196)
                     /locus_tag="DPAAHC_00490"
                     /gene="bioB"
     CDS             complement(99186..100196)
                     /db_xref="COG:COG0502"
                     /db_xref="COG:H"
                     /db_xref="EC:2.8.1.6"
                     /db_xref="GO:0004076"
                     /db_xref="GO:0005506"
                     /db_xref="GO:0009102"
                     /db_xref="GO:0051537"
                     /db_xref="GO:0051539"
                     /db_xref="SO:0001217"
                     /db_xref="UniRef:UniRef50_Q12D73"
                     /db_xref="UniRef:UniRef90_Q9CNP8"
                     /product="biotin synthase BioB"
                     /locus_tag="DPAAHC_00490"
                     /protein_id="gnl|Bakta|DPAAHC_00490"
                     /translation="MTTATAFEVRTLTPHPSLEYWSVCKIEALFETPFLDLVYRAAQVH
                     REHFNPKAIQLSTLMSIKTGGCPEDCGYCPQSARYHTGVEKQQLLDVEEIVAKAKIAKA
                     RGAGRFCMGAAWRGPKPKDIEKVTAIIKAVKELGLETCGTFGLLQDGMAEDLKEAGLDY
                     YNHNLDTAPEHYGNVIGTRQFDDRINTLGKVRKAGLKVCCGGIIGMNETRKERAGLIAS
                     LANLDPQPESVPINQLVKVEGTPLADAAELDWTEFVRTIAVARITMPKSYVRLSAGRQG
                     MSEEMQAMCFMAGANSIFYGDKLLVTGNPEEDGDQLLMAKLDLEPETEENRYRAE"
                     /codon_start=1
                     /transl_table=11
                     /inference="ab initio prediction:Prodigal:2.6"
                     /inference="similar to AA sequence:UniRef:UniRef90_Q9CNP8"
                     /gene="bioB"
     gene            complement(100226..100903)
                     /locus_tag="DPAAHC_00495"
                     /gene="thiQ"
     CDS             complement(100226..100903)
                     /db_xref="SO:0001217"
                     /db_xref="UniRef:UniRef50_Q9CNP9"
                     /product="Thiamine import ATP-binding protein ThiQ"
                     /locus_tag="DPAAHC_00495"
                     /protein_id="gnl|Bakta|DPAAHC_00495"
                     /translation="MIRLKGVQFAYHTFTFEGDIQIPAQQKVAIVGASGAGKSTLLNLI
                     AGFAFAQQGEIWLNGENHSQTQPYERPVSILFQENNLFTHLSVAENMALGLKTSLKLTA
                     LEQQKVQEVASAVGLQGVLNQLPSQLSGGQKQRVALARCLLRDKPILLLDEPFSALDPD
                     LREEMLNLLLQLCDEKRLTLLIVTHQVNELAQKMDRLIRVENGRISESTILKDNFSEKQ
                     TAL"
                     /codon_start=1
                     /transl_table=11
                     /inference="ab initio prediction:Prodigal:2.6"
                     /inference="similar to AA sequence:UniRef:UniRef50_Q9CNP9"
                     /gene="thiQ"
     gene            complement(100896..102506)
                     /locus_tag="DPAAHC_00500"
                     /gene="thiP"
     CDS             complement(100896..102506)
                     /db_xref="SO:0001217"
                     /db_xref="UniRef:UniRef50_P44985"
                     /product="Thiamine transport system permease protein ThiP"
                     /locus_tag="DPAAHC_00500"
                     /protein_id="gnl|Bakta|DPAAHC_00500"
                     /translation="MINRFRPFTYRPASYFGGMLVIVFLITFYTLALRAIFLLPFEFSW
                     TALWRDDYLHHVVCFSLWQAFLSALLSVIFGALVARAFFYQQFIGKTLILKLFSLTFVL
                     PALVAIFGLLGVYGASGWLAQLSQFFAWTWTPHIYGLNGILLAHLFFNIPLACRLFLQG
                     LQAIPVQQHQLAAQLNLRGWHFIRLIEWPYLRQQLLPAFSLIFMLCFTSFTIVLTLGGG
                     PKYTTLEVAIYQAILFEFDLAKAGLLALLQFVFCFILFTLSSLFSATPATTLHSRRHWF
                     AAQTRAVKFMQAMIILCATLFILLPLVNTLISALLSPHFFTLWLQPQLWKALGYSLTIA
                     PTSAFLAVLLSIALLLLARQLHWQHYRALSQLILNIGATILAIPTLVLAIGLFILLREI
                     DFSTLHLFAVVVCCNALAAMPFVLRILALPMHNNMIYYEKLCQSLDLRGWQRFSLIEWH
                     NLRAPMKYAFALACALSLGDFTAIALFGQADFTSLPHLLYQQLGHYRSQEAAVTALILL
                     VFCLSVFMFIERHQEQRDD"
                     /codon_start=1
                     /transl_table=11
                     /inference="ab initio prediction:Prodigal:2.6"
                     /inference="similar to AA sequence:UniRef:UniRef50_P44985"
                     /gene="thiP"
     gene            complement(102519..103523)
                     /locus_tag="DPAAHC_00505"
     CDS             complement(102519..103523)
                     /db_xref="SO:0001217"
                     /db_xref="UniRef:UniRef50_P44984"
                     /product="Thiamine-binding periplasmic protein"
                     /locus_tag="DPAAHC_00505"
                     /protein_id="gnl|Bakta|DPAAHC_00505"
                     /translation="MSRLNTSLFLTALSTLSLSVLAQTQTVNVYTYDSFTSDWGAGPKV
                     KKAFETHFPQCQVNFTAFGDSGTMFNRLRLEGKKTKADVVVGLDNYNQEEAEKSGLFAP
                     HKVDLAKLSLPIEWKHQIFLPYDFGQFAFIYDKAKVQQPPKSLKELVERDDLNVIYQDP
                     RTSSVGRGLLIWMNHVYSENDVAQAWQKLAKHTVTVGKGWSDTYGAFLKGEADLVLSYH
                     TSPLYHLVFEQKDQYLATEFAEGGVLQIETAARVAQHDNACADHFVAFLLHPEAQTHLV
                     KNNVMLPVIDASIEPHFDALKATQMHTKVIDTSNVNATQLKKWLAVWQTTLTK"
                     /codon_start=1
                     /transl_table=11
                     /inference="ab initio prediction:Prodigal:2.6"
                     /inference="similar to AA sequence:UniRef:UniRef50_P44984"
     regulatory      complement(103561..103653)
                     /note="TPP riboswitch (THI element)"
                     /db_xref="RFAM:RF00059"
                     /db_xref="SO:0000035"
                     /inference="profile:Rfam:RF00059"
                     /regulatory_class="riboswitch"
     gene            103819..106773
                     /locus_tag="DPAAHC_00510"
     CDS             103819..106773
                     /db_xref="SO:0001217"
                     /db_xref="UniRef:UniRef50_P44419"
                     /product="Bifunctional glutamine synthetase
                     adenylyltransferase/adenylyl-removing enzyme"
                     /locus_tag="DPAAHC_00510"
                     /protein_id="gnl|Bakta|DPAAHC_00510"
                     /translation="MSFSFSQVDVTLNQLAQQLIEQFPAQYNTLIFQQIEKDKTHPTSN
                     IGQLYCAIAMSDFFAETLQKQPHFLHQCWQQCPRLSDCADYSARLTPLFAEVETEEQLY
                     KVLRQFRHREMAKLSFCQSLNLGSVEEIFIRLSQLAESLIIGARDWLYQRACAEMGTPV
                     DEQGTPLQLYILGMGKLGGFELNFSSDIDLIFTYASNGETVGARRSIDHAKFFTRLGQR
                     LINALDQYTADGFVYRTDMRLRPFGENGALALSFAALELYYQEQGRDWERYAMIKGRIL
                     GANAQDPHVKSLQQLLRPFVYRRYIDFSVIQALRDMKHKIEREVRRRGLVDNIKLGAGG
                     IREIEFIVQVFQLIRGGREKRLQQPALLQVLPEISALELISRQQKEDLRQAYLFLRRTE
                     NILQAIHDQQTQQLPENTLDRQRLVVATQGFTQWDTQNKVTSVTYPIHDWASFCEVLHR
                     HQQNVRAVFDHLIGEEKEEPSENESLWADFLESDVDEQDIAQLLIDHQIAESDFDDIIE
                     KLRQFRNEVMRRPIGTRGRVALAQVMPTLLQQIFTHTAYLSLLPRMLNIVDKILTRTTY
                     LELLVENPQALPQLIELCAQSKMIAEQVAKHPILLDELLDRNVLLNPPPYNQYASELRQ
                     YLLRLAPDDEEQMIDGLRQFKQATLLRIAAADILGALPVMKVSDHLTFLAEAIIHHVVE
                     LAWQQVTTRFGTPTHLAEGEKGFLVIGYGKLGGIELGYKSDLDLVFLYQSHEQSQTSGG
                     KRSIESNQFYLRLAQKIISIFSLNTFAGVLYDVDMRLRPSGEAGRLCSSLAAFKAYQLN
                     EAWTWEKQALVRSRAIYGEQALQDAFSAIRTEVLSAPRDRATLKQDVVAMRQKMYAHLA
                     HTDPHHFNIKTDRGGITDIEFIAQYLVLAHAPDNPALTTWSDNVRIFDIMAESAVISQE
                     ICDKLKQCYVDLRNRIHHLNLLGEPSVVPQSEFQAECQFIQGIWQILFDHNEQE"
                     /codon_start=1
                     /transl_table=11
                     /inference="ab initio prediction:Prodigal:2.6"
                     /inference="similar to AA sequence:UniRef:UniRef50_P44419"
     gene            complement(106845..108326)
                     /locus_tag="DPAAHC_00515"
     CDS             complement(106845..108326)
                     /db_xref="COG:COG4797"
                     /db_xref="COG:R"
                     /db_xref="SO:0001217"
                     /db_xref="UniRef:UniRef50_A0A7Z9A933"
                     /db_xref="UniRef:UniRef90_Q9CNQ3"
                     /product="putative regulatory domain of a
                     methyltransferase"
                     /locus_tag="DPAAHC_00515"
                     /protein_id="gnl|Bakta|DPAAHC_00515"
                     /translation="MEKLDLLKKSYNELPYVSKGFSHTLPERQRAMLSLLGFNAPHIEH
                     AKVLEIGCGFGGNIISSALIHPNAYFVGVDLSETQIEGGKAIVNQLGLKNVELLCQDIS
                     FFQHSNIKFDYIVCHGVFSWVPESVRRKILTVIKSHLNENGAATISYNTYPGWKSLEAL
                     KDMMTFRVDLLAKQNIHLSMREKVAYGKGTADFLSQFALGDKRMKDVADGIKDKDEHYI
                     YHEYFEEYNQPFYLYEFNELLEEYGLAHICDSSVSATFPIFKDDRIEGLLDNECGDNHL
                     LKEQYYDYILNRQFRTSIVTHLGNREKCNISRHIRINDLKDIYIRTNLNAESTSKVVQA
                     LKTHYPNAMKVSDFVERYFADNRNDGYTSVLLEIYNENIDFYARNIAITKQDKIKLKTV
                     YRKYLDYYLNAEKPVISLSNFVGNTLVLNSGDIHAILSFDGQHSDEELADLLFEKVQAG
                     ILKINHAHSEQDQKTVLLNFIKNTRAFIEANLMNE"
                     /codon_start=1
                     /transl_table=11
                     /inference="ab initio prediction:Prodigal:2.6"
                     /inference="similar to AA sequence:UniRef:UniRef90_Q9CNQ3"
     gene            complement(108362..109276)
                     /locus_tag="DPAAHC_00520"
     CDS             complement(108362..109276)
                     /db_xref="SO:0001217"
                     /db_xref="UniRef:UniRef50_A0A433X716"
                     /db_xref="UniRef:UniRef90_Q9CNQ4"
                     /product="Haloacid dehalogenase-like hydrolase"
                     /locus_tag="DPAAHC_00520"
                     /protein_id="gnl|Bakta|DPAAHC_00520"
                     /translation="MKRLLDCTASDFQRMNGQQLKQAIRASEGRVILSENMVAVQPLYP
                     NVTNSELAAAFGADLILLNLFDVFNPTIQGLEAEPTQAVRQLKRLVGRPIGINLEPVDE
                     HAEQIETLETLEKGRLATTASLKQAKTLGFDFVCLTGNPKTGVTNAEIVQAIKRARDVF
                     GDEGLIIAGKMHGAGVANETGSCLISEQDLVSFIEAGADIILLAAPGTIPGMTVERVEK
                     YVQLIHAKGALALLAIGTSQEGADEATIRHIALNSKMAGADLYHIGDAGFYGIAVPENI
                     MTYSIAIRGRRHTYVRMALSTHR"
                     /codon_start=1
                     /transl_table=11
                     /inference="ab initio prediction:Prodigal:2.6"
                     /inference="similar to AA sequence:UniRef:UniRef90_Q9CNQ4"
     gene            complement(109432..110670)
                     /locus_tag="DPAAHC_00525"
                     /gene="lys9"
     CDS             complement(109432..110670)
                     /db_xref="COG:COG1748"
                     /db_xref="COG:E"
                     /db_xref="SO:0001217"
                     /db_xref="UniRef:UniRef50_Q92TH0"
                     /db_xref="UniRef:UniRef90_C9PPP2"
                     /product="Saccharopine dehydrogenase, NADP-dependent"
                     /locus_tag="DPAAHC_00525"
                     /protein_id="gnl|Bakta|DPAAHC_00525"
                     /translation="MKKNVLVIGAGGVSQVVVHKCAQHNDVLGKIAIASRKIEKCQAIA
                     DSVVEKGNFKVPATIDCFEVDVFDVEATKALIQKTQSQIVINVGPSFVNMSVLQACIET
                     GAAYIDTAMHEDPSKVCETPPWYANYEWKRRELCKQHNITAILSAGFDPGVVNAYAAYA
                     VNDEFDSVESIDIIDINAGSHGRYFATNFDPEVNFREFTGTVWSWQNSQWVSNKMFEIK
                     RTDDLPIVGMQNSYLTGHEELHSLSTHLNVPNIRFWMGFGDHYINVFNVLKNLGLLSVH
                     PVKTAEGLEVIPIKVVKAVLPDPASLAPNYTGKTCIGNLVKGKKDGKDKEIFIYNVADH
                     KEAYEEVGSQGISYTAGVPAVAAALLIATGEWDVGEMRNVEQLDPKPFLNLLNKIGLPN
                     RIKDEQGDRELAF"
                     /codon_start=1
                     /transl_table=11
                     /inference="ab initio prediction:Prodigal:2.6"
                     /inference="similar to AA sequence:UniRef:UniRef90_C9PPP2"
                     /gene="lys9"
     gene            complement(110870..111985)
                     /locus_tag="DPAAHC_00530"
                     /gene="nspC"
     CDS             complement(110870..111985)
                     /db_xref="COG:COG0019"
                     /db_xref="COG:E"
                     /db_xref="EC:4.1.1.96"
                     /db_xref="KEGG:K13747"
                     /db_xref="SO:0001217"
                     /db_xref="UniRef:UniRef50_Q5QCP2"
                     /db_xref="UniRef:UniRef90_Q9CNQ6"
                     /product="carboxynorspermidine decarboxylase"
                     /locus_tag="DPAAHC_00530"
                     /protein_id="gnl|Bakta|DPAAHC_00530"
                     /translation="MSTLQTPYYLIDKSKLLRNMEKIAYLREKSGAKALLALKCFATWG
                     VFDFMRQYMDGTTSSSLYEVKLGREKFGGETHAYSVAYSNDEIDEVVANADKIIFNSIS
                     QLQRFIDHTADLPRGLRVNPRVSTSSFLLADPARPHSRLGEWDINKIRTVMPFINGFMF
                     HNNCENEDFGKFCEMLDHIEQEFGELLFQVDWVSLGGGIHFTGEEYPLDAFAERLKQFA
                     EKFGVQVYLEPGEAAITLSTSLEVTVLDMLNNGKDLAIVDAATEAHMLDLLIYRSEAKL
                     LPDAFQGKGEHQYMVCGKSCLAGDIFGEYRFENPLKIGDRISFCDAAGYTMVKKNWFNG
                     VNMPAIAIKELDGRIRVVKTFGYQDYVESLS"
                     /codon_start=1
                     /transl_table=11
                     /inference="ab initio prediction:Prodigal:2.6"
                     /inference="similar to AA sequence:UniRef:UniRef90_Q9CNQ6"
                     /gene="nspC"
     gene            112179..114077
                     /locus_tag="DPAAHC_00535"
                     /gene="parE"
     CDS             112179..114077
                     /db_xref="COG:COG0187"
                     /db_xref="COG:L"
                     /db_xref="SO:0001217"
                     /db_xref="UniRef:UniRef50_P43703"
                     /db_xref="UniRef:UniRef90_Q9CNQ7"
                     /product="DNA topoisomerase IV subunit B"
                     /locus_tag="DPAAHC_00535"
                     /protein_id="gnl|Bakta|DPAAHC_00535"
                     /translation="MTSNYSAQEITVLKDLEPVQLRPGMYTDTTRPNHLGQEVIDNSVD
                     EALAGHANKIEVILHKDQSLEVIDNGRGMPVDIHPVEKLSGVEVILTKLHAGGKFSNKN
                     YEFSGGLHGVGISVVNALSERVDVTVKRNGEVYKIAFENGRKVEELEVIGTCGRRNTGT
                     TVHFKPNPKYFDSDKFSVSRLRHLLRAKAVLCSGLEIKFIDKINQTEDCWCYEDGLADY
                     LTEAVNGLGTLPETPFIGDFKGETEAVSWALLWLPEGGELLSESYVNLIPTIQGGTHVN
                     GLRQGLLDAMREFCEFRNLLPRGVKLTADDIWERCAYVLSVKMQDPQFAGQTKERLSSR
                     QSAVFVAGVVKDAFSLWLNQHVQQAELLADMAISSAQRRLRAAKKVVRKKLVSGPALPG
                     KLADCSQQDLDKTELFLVEGDSAGGSAKQARDREYQAILPLRGKILNTWEVSSEQVLSS
                     SEIHDIAVALGIDPDNEDLSQLRYGKVCILADADSDGLHIATLLCALFLRHFPTLVQNG
                     HVYVAMPPLYRIDLGKEVFYALDESEKEAILDRLKSKKGKPNVQRFKGLGEMNPIQLRE
                     TTMDPNTRRLVQLTYDLEQEEQGETLELMDMLLAKKRAEDRKNWLQAKGDQVDLAV"
                     /codon_start=1
                     /transl_table=11
                     /inference="ab initio prediction:Prodigal:2.6"
                     /inference="similar to AA sequence:UniRef:UniRef90_Q9CNQ7"
                     /gene="parE"
     gene            114351..116603
                     /locus_tag="DPAAHC_00540"
                     /gene="parC"
     CDS             114351..116603
                     /db_xref="COG:COG0188"
                     /db_xref="COG:L"
                     /db_xref="SO:0001217"
                     /db_xref="UniRef:UniRef50_Q9HUK1"
                     /db_xref="UniRef:UniRef90_Q9CNQ8"
                     /product="DNA topoisomerase IV subunit A"
                     /locus_tag="DPAAHC_00540"
                     /protein_id="gnl|Bakta|DPAAHC_00540"
                     /translation="MNTINYEGIEQTPLREFTEKAYLNYSMYVIMDRALPFIGDGLKPV
                     QRRIIYAMSELGLNAAAKYKKSARTVGDVLGKFHPHGDSACYEAMVLMAQPFSYRYPLV
                     DGQGNWGAPDDPKSFAAMRYTESRLSKISEVLLSELGQGTVDFQPNFDGTLEEPQYLPA
                     RLPHILLNGTTGIAVGMATDIPPHNINELADAAVMLIDNPKASLDDLLTVVQGPDYPTE
                     AEIISSKEDIRKLYEQGRGSVRMRAVWKKEEGEIIITALPHQASPSKVIAQIAEQMTAK
                     KLPMVEDIRDEADHENPIRIVLIPRSNRVDVEALMAHLFATTDLEKSYRVNMNMIGLDN
                     KPAVKNLVQILTEWLQFRRTTVTRRLQYRLDKVLDRLHILQGLMIAYLNIDEVIDLIRH
                     EDEPKAALIDRFALSETQAEAILNLRLRHLAKLEEHELQAEKDRLEEERDSLQLTLGSE
                     RRLNTLIKKEIQQDAKTYASPRLSPLVQRAEAKAISESDMTPAEPVTVILSEMGWVRCA
                     KGHDIDVQNLNYKAGDKYLSHAYGKSNQAAVFIDSTGRSYALDPLSLPSARSQGEPLTG
                     KLSLPAGASVEHVLMESDKQSLLMASDAGYGFICQFEDLVARNKAGKALISLPDNAKVL
                     PPLRIDHENARLVAMTSAGRMLIFPVKDLPSLAKGKGNKIVTIPAANAKARSELVVRLF
                     LINEQTSLVFHSGKRKITLKPEDWQKFCAERGRKGTQLPRGLHSNAEIELLTPENE"
                     /codon_start=1
                     /transl_table=11
                     /inference="ab initio prediction:Prodigal:2.6"
                     /inference="similar to AA sequence:UniRef:UniRef90_Q9CNQ8"
                     /gene="parC"
     gene            complement(116643..117356)
                     /locus_tag="DPAAHC_00545"
     CDS             complement(116643..117356)
                     /db_xref="SO:0001217"
                     /db_xref="UniRef:UniRef50_A0A379BB82"
                     /product="Sel1-like protein"
                     /locus_tag="DPAAHC_00545"
                     /protein_id="gnl|Bakta|DPAAHC_00545"
                     /translation="MKKTILFMFSVLLSGVMQAQSAPVSLEQAVALPQTTSTTLGAEQG
                     APELSDEARRELIREAADKNDWTRAFELILPLALKGDYQAQANLGILYARGQGVPQDFE
                     KAYWWFSEAAEKGSIKAINNLAVFYLQGHGVKQDIPHSIKLFEQTANSGSLDAMLVLGQ
                     IYENEFNQLSDAFKWYKKAAEAGSYDAQFRLAVMYEKGEGTKKNKKQAVYWYQKVSVQQ
                     NELATLAQERLSHLQ"
                     /codon_start=1
                     /transl_table=11
                     /inference="ab initio prediction:Prodigal:2.6"
                     /inference="similar to AA
                     sequence:UniRef:UniRef50_A0A379BB82"
     gene            complement(117366..118082)
                     /locus_tag="DPAAHC_00550"
     CDS             complement(117366..118082)
                     /db_xref="SO:0001217"
                     /db_xref="UniRef:UniRef50_P44278"
                     /product="Uncharacterized protein HI_1626"
                     /locus_tag="DPAAHC_00550"
                     /protein_id="gnl|Bakta|DPAAHC_00550"
                     /translation="MKLLISNQHGAIVMALLPFLYGLFSSQPVWQHSFLFFAWAALYLM
                     TYPFLNLFKGRNMAVNIKWSLIYGGASLLFALPALYYNWHIVYFVLAMLPLVAVNIYYV
                     KQKDERALLNDFAGIAIFAIAGMAAYYFTERTFDQQIWLVALYPSLFFVATTLYVKSVL
                     RERKNPFYLNASIIFHFLCVVLFLPFQQYGLALAYFPALVRAIWLPRMKLSVKQVGLVE
                     MGVSLLFFVLLLAATL"
                     /codon_start=1
                     /transl_table=11
                     /inference="ab initio prediction:Prodigal:2.6"
                     /inference="similar to AA sequence:UniRef:UniRef50_P44278"
     gene            118184..118537
                     /locus_tag="DPAAHC_00555"
                     /gene="ridA"
     CDS             118184..118537
                     /db_xref="COG:COG0251"
                     /db_xref="COG:V"
                     /db_xref="SO:0001217"
                     /db_xref="UniRef:UniRef50_P71394"
                     /db_xref="UniRef:UniRef90_A0A1E3XKU6"
                     /product="Enamine deaminase RidA, house cleaning of
                     reactive enamine intermediates, YjgF/YER057c/UK114 family"
                     /locus_tag="DPAAHC_00555"
                     /protein_id="gnl|Bakta|DPAAHC_00555"
                     /translation="MGKVHRLHSNGRLSEVAIYNGVIQLAGQVPEKTTQETAYEQTKEV
                     LAMIDQLLSEVGAKKAQIIHAQIYLADMDYYDEMNQAWDEWVDKENPPTRATVEARLAH
                     PDWKVEIVLTAAA"
                     /codon_start=1
                     /transl_table=11
                     /inference="ab initio prediction:Prodigal:2.6"
                     /inference="similar to AA
                     sequence:UniRef:UniRef90_A0A1E3XKU6"
                     /gene="ridA"
     gene            118662..119972
                     /locus_tag="DPAAHC_00560"
                     /gene="nhaP"
     CDS             118662..119972
                     /db_xref="COG:COG0025"
                     /db_xref="COG:P"
                     /db_xref="SO:0001217"
                     /db_xref="UniRef:UniRef50_A0A0B7JIK6"
                     /db_xref="UniRef:UniRef90_Q9CNR2"
                     /product="NhaP-type Na+/H+ or K+/H+ antiporter"
                     /locus_tag="DPAAHC_00560"
                     /protein_id="gnl|Bakta|DPAAHC_00560"
                     /translation="MNIYTYICFLSAISILIGFVTRKLSDKIQYTIAITATSIVVSVLF
                     LIFGHLSWFKLDIIAIQVMEQLDFKSFLLNGILGFLLFAGALGIKLPVLKNQKWEITVF
                     ALFSTLASTFIIGFFLYSIAYLIGLPIDLIYCILFGALISPTDPIAVLAIIKNLKAPKR
                     LSMQVEGESLFNDGVGLVIFTTIFAVAFGGHAPTLVGITELFLQEAVGGILFGLVIGFV
                     AHLLISSTDDGSLEILLTLTIPTAGFMLANMLHVSGALAMVVAGILIGNWTRYTGFSKQ
                     SQRYLDHFWEMIDHFLNSLLFLLIGLALLLVDFGPQGLLLMLLAIPICLIGRYISVWLP
                     FKVMQRFRSYNPYTLRILTWGGLRGGLSLAMALSIPKGMLYIEHIGMDVRDLLLVMTYA
                     VVTFSILVQGSTIETMIKKSKESILHKRGYVGLHPNK"
                     /codon_start=1
                     /transl_table=11
                     /inference="ab initio prediction:Prodigal:2.6"
                     /inference="similar to AA sequence:UniRef:UniRef90_Q9CNR2"
                     /gene="nhaP"
     gene            complement(120031..122172)
                     /locus_tag="DPAAHC_00565"
     CDS             complement(120031..122172)
                     /db_xref="SO:0001217"
                     /db_xref="UniRef:UniRef50_P43746"
                     /product="DNA polymerase III subunit tau/gamma"
                     /locus_tag="DPAAHC_00565"
                     /protein_id="gnl|Bakta|DPAAHC_00565"
                     /translation="MSYQVLARKWRPKTFSEVVGQQHILTALSNGLKENRLHHAYLFSG
                     TRGVGKTSIARLFAKGLNCVHGVTAEPCGECEHCKAIEQGNFIDLIEIDAASRTKVEDT
                     RELLDNVQYKPVQGRYKVYLIDEVHMLSRHSFNALLKTLEEPPEYVKFLLATTDPQKLP
                     ITILSRCMQFHLKALEQQQIAQHLEFILSQENLPFEFLALEKLAKAAQGSIRDSLSLTD
                     QAIAMSNGNITLTVVQDMLGLLDDDQALEIIHALQQGQGEAVMKGIQAVAEKGGDWDEL
                     LRDIGENLHKIAMQQLLPSSQIDDASRIGFLASHISPEDVQFFYQVMLTGRKELSYAPN
                     RRIGVEMTLLRALAFHPKLMTMAPTAQPDSTPIPNEVPSSPVYLEVPVVSQAIKSQYKS
                     QLKSTAVATAQANAPVVEQVSPTLNQVEEREAYSPAFDALAQIDKLDHLTISPKTEKKK
                     PNLTSESLVQTASLQAEVVPPTSLPVIDSHAHSASRIKDKVTALSVQTTSKATLSATAL
                     KTVVPQAVSQAEPEEDEDEMNDSQLAETYRWEWRNPELAKTQEGMKPSALKQSLEQDIT
                     PELRAKVIEMTRKQDPWTDLVESLAIQNLTKELALNCLLLSQDGDTYHLGVRAHKSHLH
                     TANTQQQLQHALSQLQQQSVTVVITPTESENLTPTEWYRQTYKALREKARQDLLQDDKL
                     QLFLQEFSAEIDFSTVKPV"
                     /codon_start=1
                     /transl_table=11
                     /inference="ab initio prediction:Prodigal:2.6"
                     /inference="similar to AA sequence:UniRef:UniRef50_P43746"
     gene            complement(122207..122749)
                     /locus_tag="DPAAHC_00570"
                     /gene="apt"
     CDS             complement(122207..122749)
                     /db_xref="COG:COG0503"
                     /db_xref="COG:F"
                     /db_xref="EC:2.4.2.7"
                     /db_xref="GO:0003999"
                     /db_xref="GO:0005737"
                     /db_xref="GO:0006166"
                     /db_xref="GO:0006168"
                     /db_xref="GO:0044209"
                     /db_xref="KEGG:K00759"
                     /db_xref="SO:0001217"
                     /db_xref="UniRef:UniRef50_Q8RDM9"
                     /db_xref="UniRef:UniRef90_P57841"
                     /product="adenine phosphoribosyltransferase"
                     /locus_tag="DPAAHC_00570"
                     /protein_id="gnl|Bakta|DPAAHC_00570"
                     /translation="MNDKLALIKSSIKSIPNHPKEGIIFRDITSLLEVPAAFQSVVALF
                     VTRYKEKGITKVLGTESRGFIFGAPVALALNVPFVLVRKPGKLPRETISQTYQLEYGQD
                     TLEIHTDAINAQDKVLIIDDLLATGGTVEATAKLVQRLGGEVKDAAFVINLPDLGGEAR
                     LKALGIDAYTLVDFAGH"
                     /codon_start=1
                     /transl_table=11
                     /inference="ab initio prediction:Prodigal:2.6"
                     /inference="similar to AA sequence:UniRef:UniRef90_P57841"
                     /gene="apt"
     gene            complement(122973..123923)
                     /locus_tag="DPAAHC_00575"
                     /gene="lpxM"
     CDS             complement(122973..123923)
                     /db_xref="COG:COG1560"
                     /db_xref="COG:I"
                     /db_xref="SO:0001217"
                     /db_xref="UniRef:UniRef50_P44567"
                     /db_xref="UniRef:UniRef90_Q9CNR4"
                     /product="lauroyl-Kdo(2)-lipid IV(A) myristoyltransferase"
                     /locus_tag="DPAAHC_00575"
                     /protein_id="gnl|Bakta|DPAAHC_00575"
                     /translation="MSEEDTRLTARSGYQPQFSWAYLHPKYWLIWLGILGLILLAFVPF
                     RLRDKLASQIGKIVARKAKKQRHRADINLQYCFPHWTNAQREQTIEDMFVIVTQVMLGI
                     GEIAIRSKQHLQRRSCFTGLEHIHAARKEGKNIILLVPHAWAIDASGIILHTHGMPMTS
                     MYNPHRNPLVDWLWTVARQRFGGKMHARQNGIKPFLNHVKQGDMGYYLPDEDYGAELSV
                     FVDFFATYKATLPGINKIARLAKAAVIPMFPRYNALSGKYEMEIHPAMSLSDDPEQAAR
                     AMNQEIESFVTATPAQYVWILRLLKTRKDGADIYA"
                     /codon_start=1
                     /transl_table=11
                     /inference="ab initio prediction:Prodigal:2.6"
                     /inference="similar to AA sequence:UniRef:UniRef90_Q9CNR4"
                     /gene="lpxM"
     gene            complement(123935..124699)
                     /locus_tag="DPAAHC_00580"
                     /gene="tauE"
     CDS             complement(123935..124699)
                     /db_xref="COG:COG0730"
                     /db_xref="COG:P"
                     /db_xref="SO:0001217"
                     /db_xref="UniRef:UniRef50_D2T7I6"
                     /db_xref="UniRef:UniRef90_A0A379BB91"
                     /product="Sulfite exporter TauE/SafE/YfcA and related
                     permeases, UPF0721 family"
                     /locus_tag="DPAAHC_00580"
                     /protein_id="gnl|Bakta|DPAAHC_00580"
                     /translation="MEIGMHVLLLLFAVALVAGFIDAIAGGGGLITIPALLMTGMPPAL
                     ALGTNKLQACGGSFSASLYFLRQRAVNLAEVWLILLMTFIGASLGTILIQLVDSAIIKK
                     VLPFLILAIGLYFLVSPTLGNEDRQKRISYLGFALSAGLGIGFYDGFFGPGTGSLLSLA
                     FVMLLGFNLTKATAHAKVLNFTSNIASLIFFLIGGQIMWSVGFAMMAGQFIGANLGAKM
                     VLSKGKTLIRPMVVVMSFIMTIKMAYDQGWFS"
                     /codon_start=1
                     /transl_table=11
                     /inference="ab initio prediction:Prodigal:2.6"
                     /inference="similar to AA
                     sequence:UniRef:UniRef90_A0A379BB91"
                     /gene="tauE"
     gene            complement(124709..125584)
                     /locus_tag="DPAAHC_00585"
                     /gene="mepA"
     CDS             complement(124709..125584)
                     /db_xref="COG:COG3770"
                     /db_xref="COG:M"
                     /db_xref="EC:3.4.24.-"
                     /db_xref="KEGG:K07261"
                     /db_xref="SO:0001217"
                     /db_xref="UniRef:UniRef50_P44566"
                     /db_xref="UniRef:UniRef90_A0A379BB88"
                     /product="penicillin-insensitive murein endopeptidase"
                     /locus_tag="DPAAHC_00585"
                     /protein_id="gnl|Bakta|DPAAHC_00585"
                     /translation="MTSTTMMKKCVNIVVILTALFSLLGSFAFALPQEWQKIKRPIPGR
                     PEPIGSYSNGCIIGAQALPYKGEGYQVIRKNRNRYYGHPDMIDYLQRLGKKAKAAGLPT
                     MLIGDIAMPGGGRFLTGHASHQMGLDADIWLRMGTMSDQDALNSDGKGLLVVDRKAQRV
                     DERVWNNNHAVLIKLAAEDPKVTRIFVNPAIKLKLCQTAGNQRAWLHKVRPWFGHDSHF
                     HVRLTCPKGASYCENQTPVPAGDGCGTELYSWFEPAKPGKTPSEPKAIPQAPPLCQQIL
                     NAPNRSEWLE"
                     /codon_start=1
                     /transl_table=11
                     /inference="ab initio prediction:Prodigal:2.6"
                     /inference="similar to AA
                     sequence:UniRef:UniRef90_A0A379BB88"
                     /gene="mepA"
     gene            complement(125636..126709)
                     /locus_tag="DPAAHC_00590"
                     /gene="aroC"
     CDS             complement(125636..126709)
                     /db_xref="COG:COG0082"
                     /db_xref="COG:E"
                     /db_xref="EC:4.2.3.5"
                     /db_xref="KEGG:K01736"
                     /db_xref="SO:0001217"
                     /db_xref="UniRef:UniRef50_P43875"
                     /db_xref="UniRef:UniRef90_A0A0E3ZPW0"
                     /product="chorismate synthase"
                     /locus_tag="DPAAHC_00590"
                     /protein_id="gnl|Bakta|DPAAHC_00590"
                     /translation="MAGNTIGQLFQVTTFGESHGIALGCIVDGVPPGMRLSEADIQPDL
                     DRRKPGTSRYTTPRREDDEVQILSGVFEGKTTGTSIGMIIKNADQRSQDYGDIKDRFRP
                     GHADFTYQQKYGIRDYRGGGRSSARETAMRVAAGAIAKKYLREHFGVEVRGFLAQVGDV
                     AVAPQAIAQIDWQYVNSNPFFCPDPSAVEKFDELIRQLKKDGDSIGAKLTVVAENVPVG
                     LGEPVFDRLDADLAHALMGINAVKAVEIGDGFAVVNQRGSEHRDEMTPDGFLSNHAGGI
                     LGGISSGQPIVATIALKPTSSITIPGRSVNLANQPVEVVTKGRHDPCVGIRAVPIAEAM
                     VAIVLLDHLLRHKAQNR"
                     /codon_start=1
                     /transl_table=11
                     /inference="ab initio prediction:Prodigal:2.6"
                     /inference="similar to AA
                     sequence:UniRef:UniRef90_A0A0E3ZPW0"
                     /gene="aroC"
     gene            complement(126714..130055)
                     /locus_tag="DPAAHC_00595"
                     /gene="mscK"
     CDS             complement(126714..130055)
                     /db_xref="COG:COG3264"
                     /db_xref="COG:M"
                     /db_xref="SO:0001217"
                     /db_xref="UniRef:UniRef50_A0A1A7Q2W8"
                     /db_xref="UniRef:UniRef90_Q9CNR7"
                     /product="mechanosensitive channel MscK"
                     /locus_tag="DPAAHC_00595"
                     /protein_id="gnl|Bakta|DPAAHC_00595"
                     /translation="MKKTYLVKKAFLALSLCFMFNAYTFAQLPTQHDIQSQIKIAKGAD
                     QNDVNSKLVVQNLEDTLSLLAKIDKQKAEIKDLEARIDGAAEQTVKAQKRLETLKSTPV
                     PSATQFEKLSLADLQAKLLSTQQALQQVQVDATGLNTELVTLRTAPERAQVTLNANLTR
                     VQEINKLLANADTLPSGKVKLETELALLESQNSFNKLLLQGNNVLTTLYTLQLEDKNLE
                     VAQLQEQTKNLQDAINQQYLKESQQQVEQLTKSQLENKGATHPEVANQLEQNVRLSQTL
                     VQQTTEMNTLSQDNLRIKNVLNNLQQTQRNIEDQISALQGSLVLSRIINKQKDLLPQDE
                     MIAGLSKRITDLRVRIFDLTEMRDNLYDPQAYIATLEKKQQVRFTAQEKASLESILQER
                     RKLLSDIISLLNNQLNLVINIELNQKQVALISDQLQSKLQQQSFWVKSNAPMDLDWVKQ
                     FLPAVQVQVTEIIKQIDFSNWRENVVPAALIIALLLVFTFLIQLQKAKIKRRLTNINQK
                     INTLNSDSQWHTPEAILWTLVLCLPSTFIFSAVLVLMVYLCFAEPLNLANWVISMSLYW
                     CFFAFMLSLLRPNGIAYRHFSMPKESVDRFYRVFSRSVWISALWINASIFTHLETGITN
                     DVIGQVMTISVLFISLLIIGPRIQHAVKSYENSSEDRTKSIHMVLKMGRFFLVAAPIIL
                     IILVVMGYYYTALNLMEHLMSSYFVVVAWLVLKNVIHRGLTVSSRRLSYNRLKEKIEQK
                     AQPKVNTEEELSIGLELQQNESLGIAQVKDQVLRVTDLFLTVILLGMLYWVWSDLVTVA
                     YYLQGVTLWQQSVTTAAGTVMESITLLNLLLAAVILIAMYALVRNIGGLLEVLVFSRVS
                     FSQGTPYTITTLATYFIIAIGAGVAFSTLGMSWSKLQWLFAALSVGLGFGLQEIFANFV
                     SGLIILFERPVRIGDVITIGEYSGTVSRIRIRSTTLIDFDRKEVIVPNKAFVTERLVNW
                     ALNDSITRVVIRVGVGYGSDLELTKRLLLQAATECDRVLNDPEPVVYFLNFGASSLDHE
                     LRLYVGKLADRNPTVDCLNRRINSLFEENNIDISFNQLDVFIKNQVTNEEIKLNQQCFP
                     IQKQEG"
                     /codon_start=1
                     /transl_table=11
                     /inference="ab initio prediction:Prodigal:2.6"
                     /inference="similar to AA sequence:UniRef:UniRef90_Q9CNR7"
                     /gene="mscK"
     gene            complement(130052..131470)
                     /locus_tag="DPAAHC_00600"
     CDS             complement(130052..131470)
                     /db_xref="SO:0001217"
                     /db_xref="UniRef:UniRef50_P44565"
                     /product="2-succinylbenzoate--CoA ligase"
                     /locus_tag="DPAAHC_00600"
                     /protein_id="gnl|Bakta|DPAAHC_00600"
                     /translation="MFPWQQFARDPNKRNQIALRDPQGEVFTWQQVSEQISHYAKLLQS
                     HGVTSHSGVALCGKNDITILFLYLATIHLGARVLPLNPAFPVEKRQQYCIAANSQFYYA
                     SDSLSLTGCQRILLDADVTVEQREAEVRSDSKKFLVPATMTLTSGSSGVPKAVVHHVQA
                     HLANAKGVCALMQFNANGSWLFSLPLYHVSGQGIVWRWLLAGAILHFPQTDFYASVGQA
                     THVSLVPTQLQRLLAYWQAHRISKETLKTRHILLGGAQIPTTLTSQLTKWGVQSYSGYG
                     MTEMASTVFAKRSDEKIGVGQPLLGREYRLVEGEIWLKGAGLALGYWQNGGIVPLTNTQ
                     GWFATKDKGIWRDNELVILGRIDNMFISGGENIQPEEIEQVIQQWQFVKQVFVLPKADP
                     EFGQRPVAFIEFSQPFSDALVEALTIWLADKLEKFKHPVDYFPLHTQRLQQGAIKISRT
                     TLKLVLQDLLGTHE"
                     /codon_start=1
                     /transl_table=11
                     /inference="ab initio prediction:Prodigal:2.6"
                     /inference="similar to AA sequence:UniRef:UniRef50_P44565"
     gene            complement(131473..132093)
                     /locus_tag="DPAAHC_00605"
     CDS             complement(131473..132093)
                     /db_xref="SO:0001217"
                     /db_xref="UniRef:UniRef50_P44564"
                     /product="Negative modulator of initiation of replication"
                     /locus_tag="DPAAHC_00605"
                     /protein_id="gnl|Bakta|DPAAHC_00605"
                     /translation="MKIIEVDEELYQYIASQTQSIGESASDILRRLLNFSNKAVEKTEA
                     HSVPVKEVEVVAAPTQATVSTSTQTVFEAPTVLPKKQSDEAIQHVTVKVRDLLHSETFQ
                     QETKAVVRFLNILRVLYRTNPESFAQATESLQGRTRVYFARDEGTLLMAGNHTKPKQIP
                     DTPYWVITNTNSGRKMLMLEGAMQSMHLPADLIEEVRSYFVAN"
                     /codon_start=1
                     /transl_table=11
                     /inference="ab initio prediction:Prodigal:2.6"
                     /inference="similar to AA sequence:UniRef:UniRef50_P44564"
     gene            132173..132961
                     /locus_tag="DPAAHC_00610"
     CDS             132173..132961
                     /db_xref="SO:0001217"
                     /db_xref="UniRef:UniRef50_Q57427"
                     /product="Putative esterase/lipase HI_0193"
                     /locus_tag="DPAAHC_00610"
                     /protein_id="gnl|Bakta|DPAAHC_00610"
                     /translation="MPEKNLLHFQFHQLKQDINAPTLVFIHGLFGDMNNLGIIARAFSE
                     KYSILRVDLRNHGQSFHHEDMNYALMAEDLANVIHALKLEKVVLIGHSMGGKTAMKMTA
                     LYPQLVEKLIVIDIAPISYDHHGHDEVFAGLFATKHAQPKTRQEAKPFLAQHISEDAIQ
                     QFMLKSFDPHAKDYFRFNLSALHNNYAHIMDWQPCYSNVPTLFIRGGQSNYIKTEDTPH
                     ILAQFPQATAFTINGCGHWVHAEKPEFVIRAIERFLISNK"
                     /codon_start=1
                     /transl_table=11
                     /inference="ab initio prediction:Prodigal:2.6"
                     /inference="similar to AA sequence:UniRef:UniRef50_Q57427"
     gene            133077..133361
                     /locus_tag="DPAAHC_00615"
                     /gene="ybfE"
     CDS             133077..133361
                     /db_xref="SO:0001217"
                     /db_xref="UniRef:UniRef50_V5Z5K7"
                     /db_xref="UniRef:UniRef90_A0A379BBA2"
                     /product="LexA regulated protein"
                     /locus_tag="DPAAHC_00615"
                     /protein_id="gnl|Bakta|DPAAHC_00615"
                     /translation="MAKQDADCITLDLFANTRKVGRPKTNPLSREQQIRINKRNQLRRD
                     KSIGLKRVELKLHTDLVEQLEDLAANLHVSRSELIVTILQDYFNIQEDR"
                     /codon_start=1
                     /transl_table=11
                     /inference="ab initio prediction:Prodigal:2.6"
                     /inference="similar to AA
                     sequence:UniRef:UniRef90_A0A379BBA2"
                     /gene="ybfE"
     gene            133367..133891
                     /locus_tag="DPAAHC_00620"
                     /gene="fldA"
     CDS             133367..133891
                     /db_xref="COG:C"
                     /db_xref="COG:COG0716"
                     /db_xref="SO:0001217"
                     /db_xref="UniRef:UniRef50_Q8ZQX1"
                     /db_xref="UniRef:UniRef90_A0A0F5EYP6"
                     /product="flavodoxin FldA"
                     /locus_tag="DPAAHC_00620"
                     /protein_id="gnl|Bakta|DPAAHC_00620"
                     /translation="MAVVGLFYGSDTGNTENIAKMIQKQLGSDLVDVRDIAKSTKEDIE
                     AYDFLMIGIPTWYYGEAQCDWDDFFPTLEQIDFTDKLVAIFGCGDQEDYAEYFCDAMGT
                     VRDIIEPKGAIIVGHWPTEGYHFEVSQALVDENTFVGLCIDEDRQPELTAERVEKWVKQ
                     VFDEMCLAELA"
                     /codon_start=1
                     /transl_table=11
                     /inference="ab initio prediction:Prodigal:2.6"
                     /inference="similar to AA
                     sequence:UniRef:UniRef90_A0A0F5EYP6"
                     /gene="fldA"
     gene            133919..134359
                     /locus_tag="DPAAHC_00625"
                     /gene="fur"
     CDS             133919..134359
                     /db_xref="COG:COG0735"
                     /db_xref="COG:P"
                     /db_xref="SO:0001217"
                     /db_xref="UniRef:UniRef50_P33117"
                     /db_xref="UniRef:UniRef90_A0A0E3V2V9"
                     /product="ferric iron uptake transcriptional regulator"
                     /locus_tag="DPAAHC_00625"
                     /protein_id="gnl|Bakta|DPAAHC_00625"
                     /translation="MSEENIKLLKKAGLKITEPRLTILALMQEHQEEHFSAEDVYKMLL
                     ERGEEIGLATVYRVLNQFDEAKILIRHNFEGNKSVFELAPTEHHDHIICVDCGKVFEFN
                     DDIIEKRQREITKQHGIELATHSLYLYGKCSNVKKCDENNKK"
                     /codon_start=1
                     /transl_table=11
                     /inference="ab initio prediction:Prodigal:2.6"
                     /inference="similar to AA
                     sequence:UniRef:UniRef90_A0A0E3V2V9"
                     /gene="fur"
     gene            complement(134450..135622)
                     /locus_tag="DPAAHC_00630"
                     /gene="cgtA"
     CDS             complement(134450..135622)
                     /db_xref="COG:COG0536"
                     /db_xref="COG:DL"
                     /db_xref="EC:3.6.5.-"
                     /db_xref="GO:0000287"
                     /db_xref="GO:0003924"
                     /db_xref="GO:0005525"
                     /db_xref="GO:0005737"
                     /db_xref="GO:0042254"
                     /db_xref="SO:0001217"
                     /db_xref="UniRef:UniRef50_P44915"
                     /db_xref="UniRef:UniRef90_Q9CNS4"
                     /product="Obg family GTPase CgtA"
                     /locus_tag="DPAAHC_00630"
                     /protein_id="gnl|Bakta|DPAAHC_00630"
                     /translation="MKFIDEALIRVEAGDGGNGCVSFRREKYIPKGGPDGGDGGDGGDV
                     YLVADENLNTLIDYRFEKRFAAGRGENGRSAGCTGHRGNDITLRVPVGTRAIDNDTKEV
                     LGDLTKHGAKMLVAKGGYHGLGNTRFKSSVNRAPRQKTNGTPGEKRDLQLELMLLADVG
                     MLGLPNAGKSTFIRAVSAAKPKVADYPFTTLVPSLGVVRVDENHSFVVADIPGLIEGAA
                     EGAGLGVRFLKHLERCRVLIHLVDIAPIDESDPADNIAIIESELFQYSETLADKPRWLV
                     FNKIDTMSDEEAQERAKAIAERLGWEDEYYLISAVTGKNVQPLCRDIMDFIEANPRHET
                     ESETEDAEVKFKWDEYHQAQLAEHQFDDEDDDWDDWSEEDEEGVETIYKP"
                     /codon_start=1
                     /transl_table=11
                     /inference="ab initio prediction:Prodigal:2.6"
                     /inference="similar to AA sequence:UniRef:UniRef90_Q9CNS4"
                     /gene="cgtA"
     gene            complement(135631..136548)
                     /locus_tag="DPAAHC_00635"
                     /gene="rhaT"
     CDS             complement(135631..136548)
                     /db_xref="COG:COG0697"
                     /db_xref="COG:GER"
                     /db_xref="SO:0001217"
                     /db_xref="UniRef:UniRef50_P71360"
                     /db_xref="UniRef:UniRef90_UPI001481526B"
                     /product="Permease of the drug/metabolite transporter (DMT)
                     superfamily"
                     /locus_tag="DPAAHC_00635"
                     /protein_id="gnl|Bakta|DPAAHC_00635"
                     /translation="MKQQQPLMGFLFALIAAMAWGSLPIALQRVVAVMTPETIVWYRFL
                     VAAVGLWIILGCSRKLPKLSQFLPRYRFLALIGVIGLAANFVLFNTSLKYIEPSFAQIF
                     SQLSSFAMMIFGVVFFKEKLRLHQKIGLVLLVVGLMLFFNDRFALFLSVNAYSTGIFLA
                     ASAALVWSIYGIAQKLMLREFNSQQILFVIYIGCVFVFTPFVAIQEVASLSGWTLFCFI
                     YCCLNTLVGYGAYAEALNRWDISKVSVVITLMPLFTILFSYLLYLFYPQYFAEPDLNSI
                     SYIGALIVVLGAITSAIGHKFIKR"
                     /codon_start=1
                     /transl_table=11
                     /inference="ab initio prediction:Prodigal:2.6"
                     /inference="similar to AA
                     sequence:UniRef:UniRef90_UPI001481526B"
                     /gene="rhaT"
     gene            complement(136550..137482)
                     /locus_tag="DPAAHC_00640"
     CDS             complement(136550..137482)
                     /db_xref="SO:0001217"
                     /db_xref="UniRef:UniRef50_P71360"
                     /product="Uncharacterized transporter HI_0878"
                     /locus_tag="DPAAHC_00640"
                     /protein_id="gnl|Bakta|DPAAHC_00640"
                     /translation="MKQQPLLGFLFAFTAACMWGSLPIALQQVLNVMDAQTVVWFRFAV
                     AAIGLFFILNVTKKLPNWTVLRLRHWLLILLGIVGLSANFLLYNVALHYIPPTTSQIFS
                     PLTSFGMLLAGVLLFKETFALHQKMGLGLLILGLILFFNQRAEDFLQFSTYVKGIVICI
                     SASLVWVTYGIAQKLMSHRLTAQQVLLPIYIGCTILFTPTATFSQVTHLNVLQIGCLIY
                     CCLNTLIAYGAYAEALNHWDVTKVSAIVTQIPILTLIFSEVLVFILPDYVMGDDLNWIS
                     YIGALLVVSGALFSATGHRILVKIKGRKA"
                     /codon_start=1
                     /transl_table=11
                     /inference="ab initio prediction:Prodigal:2.6"
                     /inference="similar to AA sequence:UniRef:UniRef50_P71360"
     gene            complement(137547..137804)
                     /locus_tag="DPAAHC_00645"
                     /gene="rpmA"
     CDS             complement(137547..137804)
                     /db_xref="COG:COG0211"
                     /db_xref="COG:J"
                     /db_xref="GO:0003735"
                     /db_xref="GO:0005840"
                     /db_xref="GO:0006412"
                     /db_xref="GO:1990904"
                     /db_xref="RefSeq:WP_005721506.1"
                     /db_xref="SO:0001217"
                     /db_xref="UniParc:UPI0000133E0E"
                     /db_xref="UniRef:UniRef100_Q9CNS7"
                     /db_xref="UniRef:UniRef50_P44363"
                     /db_xref="UniRef:UniRef90_P44363"
                     /product="50S ribosomal protein L27"
                     /locus_tag="DPAAHC_00645"
                     /protein_id="gnl|Bakta|DPAAHC_00645"
                     /translation="MATKKAGGSTRNGRDSEAKRLGVKRFGGESVLAGSIIVRQRGTKF
                     HAGSNVGMGRDHTLFATADGKVKFEVKGEKNRKYVSIIAE"
                     /codon_start=1
                     /transl_table=11
                     /inference="ab initio prediction:Prodigal:2.6"
                     /inference="similar to AA sequence:RefSeq:WP_005721506.1"
                     /gene="rpmA"
     gene            complement(137825..138136)
                     /locus_tag="DPAAHC_00650"
                     /gene="rplU"
     CDS             complement(137825..138136)
                     /db_xref="COG:COG0261"
                     /db_xref="COG:J"
                     /db_xref="SO:0001217"
                     /db_xref="UniRef:UniRef50_D8MXJ6"
                     /db_xref="UniRef:UniRef90_UPI001CC79CE0"
                     /product="50S ribosomal protein L21"
                     /locus_tag="DPAAHC_00650"
                     /protein_id="gnl|Bakta|DPAAHC_00650"
                     /translation="MYAVFQSGGKQHRVSEGQVVRLEKLEVATGETVEFDSVLMIVNGE
                     DVKIGAPVVAGGKVVAEVVSHGRGDKVKIVKFRRRKHSRKQQGHRQWFTEVKITGIQA"
                     /codon_start=1
                     /transl_table=11
                     /inference="ab initio prediction:Prodigal:2.6"
                     /inference="similar to AA
                     sequence:UniRef:UniRef90_UPI001CC79CE0"
                     /gene="rplU"
     gene            138356..139348
                     /locus_tag="DPAAHC_00655"
                     /gene="ispB"
     CDS             138356..139348
                     /db_xref="COG:COG0142"
                     /db_xref="COG:H"
                     /db_xref="SO:0001217"
                     /db_xref="UniRef:UniRef50_P44916"
                     /db_xref="UniRef:UniRef90_Q9CNS9"
                     /product="octaprenyl diphosphate synthase"
                     /locus_tag="DPAAHC_00655"
                     /protein_id="gnl|Bakta|DPAAHC_00655"
                     /translation="MTKQQNLMCIDDIQRLIQQDMQKTNETILAQLNSDVVLINQLGYY
                     IIQSGGKRIRPMIAILAARALGCHGEQPITCATFIEFIHTATLLHDDVVDESALRRGNP
                     TANAEFGNAASVLVGDFIYTRAFQLMTKLDSLRILKVMSNATNVIAEGEVQQLMNVNDP
                     NTTEANYMQVIYGKTARLFEAATHCAAILANATEAQENALREYGCYLGTAFQLIDDILD
                     YSADAKALGKNIGDDLAEGKPTLPLLHAMHHSNPTQAKLIREAIEQGGKRDILEQVLAI
                     MKEHQSLDYAMMRAKQEAQKAVDAIALLPESDYKQALISLAYLSVDRAY"
                     /codon_start=1
                     /transl_table=11
                     /inference="ab initio prediction:Prodigal:2.6"
                     /inference="similar to AA sequence:UniRef:UniRef90_Q9CNS9"
                     /gene="ispB"
     gene            139426..140127
                     /locus_tag="DPAAHC_00660"
                     /gene="queH"
     CDS             139426..140127
                     /db_xref="COG:COG1636"
                     /db_xref="COG:J"
                     /db_xref="SO:0001217"
                     /db_xref="UniRef:UniRef50_Q0I1Q0"
                     /db_xref="UniRef:UniRef90_A0A1T0B3K3"
                     /product="Epoxyqueuosine reductase QueH (tRNA
                     modification)"
                     /locus_tag="DPAAHC_00660"
                     /protein_id="gnl|Bakta|DPAAHC_00660"
                     /translation="MTEQTIPTKKTRKGNDPHAPFVREKLSLPNGHNKLLLHSCCAPCS
                     GEVMEAIHASGIEFTIYFYNPNIHPLKEYLIRKEENIRFAEKWGIPFIDADYDRQTWFD
                     RAKGMEDEPERGIRCTMCFDMRFEKAAEYAHNNGFPVFTSCLGISRWKDMNQINGCGHR
                     AAAKYDDVVYWDYNWRKGGGSQRMIEISKRERFYQQEYCGCVYSLRDTNKWREANGRQK
                     IEIGKLYYSAD"
                     /codon_start=1
                     /transl_table=11
                     /inference="ab initio prediction:Prodigal:2.6"
                     /inference="similar to AA
                     sequence:UniRef:UniRef90_A0A1T0B3K3"
                     /gene="queH"
     gene            140307..140921
                     /locus_tag="DPAAHC_00665"
     CDS             140307..140921
                     /db_xref="SO:0001217"
                     /db_xref="UniRef:UniRef50_S3K2B1"
                     /product="HTH tetR-type domain-containing protein"
                     /locus_tag="DPAAHC_00665"
                     /protein_id="gnl|Bakta|DPAAHC_00665"
                     /translation="MYYFYYVGWAIAQVLKEEVRNKILHAAETVFFEHDYRSAKLTTIA
                     ENANIPVALIYTYFKNKSALFDEVVKGMLNHLIQIMEEEEKLPTASPYERFKQTSAQYI
                     PAIFKERKKLIILIDKSAGTKHEKAKEIWVARLSLHIQEGLKRYSKVDYDPMLSHILAN
                     NYIEGMMEIARHYQNEQWANEMVSILNKCYFFGVESLSHSK"
                     /codon_start=1
                     /transl_table=11
                     /inference="ab initio prediction:Prodigal:2.6"
                     /inference="similar to AA sequence:UniRef:UniRef50_S3K2B1"
     gene            141122..142855
                     /locus_tag="DPAAHC_00670"
     CDS             141122..142855
                     /db_xref="SO:0001217"
                     /db_xref="UniRef:UniRef50_G5GKX1"
                     /product="ABC transporter ATP-binding protein"
                     /locus_tag="DPAAHC_00670"
                     /protein_id="gnl|Bakta|DPAAHC_00670"
                     /translation="MNEKELKRYATGHMRLSSSLLMLNILFDLVAQILLVCSIAELFAD
                     KVSHRHFYMFLFGMLLCFLLKALFHYLATKVAHDNAYNQLTTLRLAIITQLKKLNLGFF
                     KQHNTAELTTIIQHDVEQVESYLAHGLPEIMSAALLPLLTFITMLFVDYRLAFAMLVGI
                     PLMYLVKILSANIIQQRFQRYFARERQMREDMMEYVKNIAVLKAFAKEETFSEKTLSSA
                     RSYTDDLKKMMGGITFPMGLIDIFMEIGMVFVIISGTILLLNQAISISQFILAIVLSSL
                     FISAISKTATLHHFSIVFAEKLKSIAKVLCVPLPKTKCDDELMPGDIKLSQVNFQYPGD
                     GFALKNINLTFKQQSLNAVIGASGCGKSTLAHLIMGFWDIDSGDLTIAGKPISAYSMES
                     LSRLIGSVEQEVVLFNLSLFDNIAIGKAGATETEVITAAKKAQCHDFISHLPQGYHSKV
                     GEMGVKLSGGEKQRIAIARAILKNAPILILDEATAALDSENEQLINAAINALCKDKTVI
                     CIAHHLNRIQHAQQTTLMDKGCVIDSGSHLELLARCRVYRQMVEAQNKVDHWKLKEMKH
                     V"
                     /codon_start=1
                     /transl_table=11
                     /inference="ab initio prediction:Prodigal:2.6"
                     /inference="similar to AA sequence:UniRef:UniRef50_G5GKX1"
     gene            142848..144560
                     /locus_tag="DPAAHC_00675"
     CDS             142848..144560
                     /db_xref="SO:0001217"
                     /db_xref="UniRef:UniRef50_S3K073"
                     /product="ABC transporter ATP-binding protein"
                     /locus_tag="DPAAHC_00675"
                     /protein_id="gnl|Bakta|DPAAHC_00675"
                     /translation="MFNQLLSLLSTKGKYNLCISALFFTFYGLSAVAILLSVFSILFNL
                     VDEKTSANFMATFVLLFVLVIFKGICNMVADLKKHEAGFDIVQQIREKMIIKLKCFSLF
                     FYTQERLGELNTILHKDVDNMSLIVGHLLPRMLSDFLIALCVFFGIAYLNLPLAFIMLL
                     PLPIALGYLYYTIKQAQGIEHHTNSALNDMVSLFVEYVRGMPVLKSFSHNKRFDQDLFE
                     KIQYFGENSKILSRFKAKQLAIFSLLIDLSYFSLLSIAGFMAINAYLSLFDFLIIVIIA
                     KEFYKPFAGMEMHYMYYLSALDSYKRLGKILYADVIPDKITGKVPIHNHIAFEHVHFSY
                     AKDEFQIHDLSFTIPEKTMTAFVGESGSGKTTLAHLLLRFYDVDQGKITLGGVDIREIP
                     YDELLNRISVVLQNVQLFDQSIEENIRIGKKGASQQDIIEACKKARIHDFIMTLPQQYQ
                     TQIGENGGLLSGGQRQRLAIARAFLKDSPILILDEMTSHVDPINEALIQEAISELAKNR
                     TVFVIAHHLKTIQHADQILVFQHGQLIEHGNHQSLLAQQGHYSQLWYAQYASS"
                     /codon_start=1
                     /transl_table=11
                     /inference="ab initio prediction:Prodigal:2.6"
                     /inference="similar to AA sequence:UniRef:UniRef50_S3K073"
     gene            complement(144738..145937)
                     /locus_tag="DPAAHC_00680"
     CDS             complement(144738..145937)
                     /db_xref="SO:0001217"
                     /db_xref="UniRef:UniRef50_P40732"
                     /product="Acetylornithine/succinyldiaminopimelate
                     aminotransferase"
                     /locus_tag="DPAAHC_00680"
                     /protein_id="gnl|Bakta|DPAAHC_00680"
                     /translation="MTQYTRDTFDQVMIQNYVPAQFLPVRGKGCRVWDQEGNEYIDFTS
                     GIAVNSLGHCPDEIVEVLKQQSEKLWHSSNWFTSEPTLALATKLVEKTFADRVMFVNSG
                     AEANEAALKLARRYAVDHFGYQKSKIIAFKQSFHGRTLFTVSVGGQAKYSDGFGPKPAD
                     IVHVPFNDLAAVKAVIDENTCAVIVEPIQGESGILPASESFLQGLREICDQYQALLIFD
                     EVQTGVGRTGHFYAYMKYGVVPDILTSAKALGNGFPIGAMLTTNEIAKSFAPGVHGTTF
                     GGNPLACAVAEKVVDLISDTQFLQKIQRTSEQFMQKLHQLNHQTGLFKDIRGEGLLIGA
                     ELVEQYHGKASEFVKKAAENGLMILVAGPNVLRFAPALNISDEELALGLEKLADTLLSV
                     "
                     /codon_start=1
                     /transl_table=11
                     /inference="ab initio prediction:Prodigal:2.6"
                     /inference="similar to AA sequence:UniRef:UniRef50_P40732"
     gene            complement(146067..147515)
                     /locus_tag="DPAAHC_00685"
                     /gene="tldD"
     CDS             complement(146067..147515)
                     /db_xref="COG:COG0312"
                     /db_xref="COG:R"
                     /db_xref="SO:0001217"
                     /db_xref="UniRef:UniRef50_P45297"
                     /db_xref="UniRef:UniRef90_C9PMU4"
                     /product="metalloprotease TldD"
                     /locus_tag="DPAAHC_00685"
                     /protein_id="gnl|Bakta|DPAAHC_00685"
                     /translation="MINTVSNTLLSPSNLSLKDLQTIFDVLSHRQIDYADLYFQLSQDE
                     NWVLEDGIIKEGGFHIDRGVGVRAVSGEKTGFAYSDQIDLVSLQQCANAVKGIAQTQQG
                     KIVVPQGFHQADPILRYQAINPLNSLSKEKKIELLYLVDRTARAEDPRVTHVSASLSAV
                     YEEVLIVATDGTLAADIRPLVRLSISVLVEQDGKRERGSAGAGGRVGLDWFFATEKGEI
                     RAVHFAKEAVRQALVNLSAIAAPAGMMPVVLGAGWPGVLLHEAVGHGLEGDFNRKESSL
                     FTGKIGELVTSPLCTIVDDGTLQDRRGSITVDDEGVPGQYNVLIKDGILQGYMQDKMNA
                     RLMGVAPTGNGRRESYAHLPMPRMTNTYMLAGQSQFDDLIASVDRGIFAPHFGGGQVDI
                     TSGKFVFSTSEAYLIENGKITKPVKGATLIGSGIEVMQNVSMVADKVEIDHGVGVCGKE
                     GQSVPVGVGQPALKIDQITVGGTN"
                     /codon_start=1
                     /transl_table=11
                     /inference="ab initio prediction:Prodigal:2.6"
                     /inference="similar to AA sequence:UniRef:UniRef90_C9PMU4"
                     /gene="tldD"
     gene            complement(147728..149203)
                     /locus_tag="DPAAHC_00690"
                     /gene="rng"
     CDS             complement(147728..149203)
                     /db_xref="COG:COG1530"
                     /db_xref="COG:J"
                     /db_xref="SO:0001217"
                     /db_xref="UniRef:UniRef50_A0A090IHG0"
                     /db_xref="UniRef:UniRef90_A0A1V4B0G4"
                     /product="ribonuclease G"
                     /locus_tag="DPAAHC_00690"
                     /protein_id="gnl|Bakta|DPAAHC_00690"
                     /translation="MDSVELLVNITPNETRIALVDMGILKEVHIERQAKRGIVGNIYKG
                     RVTRVLPGMQSAFVDIGLEKAAFLHASDIVSHTECVEESEQKQFVVKDIAELVREGQDI
                     VVQVVKDPLGTKGARLTTDITLPSRYLVFMPENSHVGVSQRIESEEERARLKELVLPLC
                     DELGGFIIRTAADGATEEELKQDADFLKRLWRKVLERRAKYPTKSMLYGELALTQRVLR
                     DFIGAGLEKIRIDSKLCFTEVKQFTEEFMPTLMDKLVLYSGNQPLFDVYGVETAIQTAL
                     NKRVNLKSGGYLIIEQTEAMTTIDINTGAFVGHRNLEETIFNTNIEATKAIAQQLQLRN
                     LGGIIIIDFIDMQTDDHRNRVLESLQEALSKDRVKTSVNGFTQLGLVEMTRKRTRESLE
                     HVLCGDCPACQGRGRIKTVETICYEIMREIIRVHHLFTSEQFVVYASRAVADYLINEEA
                     HGLLAELEVFIGKQVQIKTEVYYNQEQFDVVVM"
                     /codon_start=1
                     /transl_table=11
                     /inference="ab initio prediction:Prodigal:2.6"
                     /inference="similar to AA
                     sequence:UniRef:UniRef90_A0A1V4B0G4"
                     /gene="rng"
     gene            149358..150872
                     /locus_tag="DPAAHC_00695"
                     /gene="putP"
     CDS             149358..150872
                     /db_xref="COG:COG0591"
                     /db_xref="COG:E"
                     /db_xref="SO:0001217"
                     /db_xref="UniRef:UniRef50_P07117"
                     /db_xref="UniRef:UniRef90_A0A126QGN3"
                     /product="sodium/proline symporter PutP"
                     /locus_tag="DPAAHC_00695"
                     /protein_id="gnl|Bakta|DPAAHC_00695"
                     /translation="MFGLDPTLITFTIYILGMLLIGLFAYRYTNNLSDYILGGRRLGSF
                     VTAMSAGASDMSGWLLMGLPGAIYLSGLIEGWIAIGLTIGAYLNWLFVAGRLRVYTEFN
                     QNALTLPEYFHHRFGTSHHLLKIVSASIILVFFTIYCASGVVAGAKLFQNLFAVDYATA
                     LWFGALATIAYTFIGGFLAVSWTDTIQATLMIFALILTPVFVLISLDGFAQFNVVLTQA
                     ENQVQKDFTDIFSGTTPLGLLSLAAWGLGYFGQPHILARFMAADSVKSLNNARKISMTW
                     MILCLAGAIGIGFFGIAYFHANPSVAGLVNQESEQVFIELAKLLFNPWVAGVLLSAILA
                     AVMSTLSCQLLISSSAITEDFYKGFIRPNASEKELVWLGRAMVLAIAAIAIWIAQDEHS
                     KVLKLVEFAWAGFGSAFGPVVLFSLFWKRMTSSAALLGMLTGAIVVFGWKSWTPVGSEL
                     HQLYEMIPGFSLASLVIITTSLLSPKPEAQIIETFEQANKAYKNAL"
                     /codon_start=1
                     /transl_table=11
                     /inference="ab initio prediction:Prodigal:2.6"
                     /inference="similar to AA
                     sequence:UniRef:UniRef90_A0A126QGN3"
                     /gene="putP"
     gene            150869..151834
                     /locus_tag="DPAAHC_00700"
                     /gene="cmoB"
     CDS             150869..151834
                     /db_xref="COG:COG2227"
                     /db_xref="COG:H"
                     /db_xref="EC:2.5.1.-"
                     /db_xref="GO:0002098"
                     /db_xref="GO:0016765"
                     /db_xref="KEGG:K15257"
                     /db_xref="SO:0001217"
                     /db_xref="UniRef:UniRef50_P44167"
                     /db_xref="UniRef:UniRef90_Q9CNT5"
                     /product="tRNA 5-methoxyuridine(34)/uridine 5-oxyacetic
                     acid(34) synthase CmoB"
                     /locus_tag="DPAAHC_00700"
                     /protein_id="gnl|Bakta|DPAAHC_00700"
                     /translation="MIDFRPFYQQIATTNLSMWLETLPLQLKQWEKQTHGDYAKWAKIV
                     DFLPHLEADHIDLKSAVKSERVLPLSAGEQQRLVYHLKQLMPWRKGPYHLHGIHVDCEW
                     RSDFKWDRVLPHLAPLKDRTILDVGCGSGYHMWRMVGEGAKMVIGIDPTELFLCQFEAV
                     RKLLNHDRRAHLIPLGIEQMQALEAFDTVFSMGVLYHRKSPLDHLSQLKNQLVKGGELV
                     LETLVVEGDANTVLVPADRYAKMKNVYFIPSVPALINWLEKVGFKHVRCVDVAPTSLAE
                     QRKTDWLENESLVDFLDPHDHTKTIEGYQAPTRAVILANK"
                     /codon_start=1
                     /transl_table=11
                     /inference="ab initio prediction:Prodigal:2.6"
                     /inference="similar to AA sequence:UniRef:UniRef90_Q9CNT5"
                     /gene="cmoB"
     gene            complement(151882..152595)
                     /locus_tag="DPAAHC_00705"
     CDS             complement(151882..152595)
                     /db_xref="SO:0001217"
                     /db_xref="UniRef:UniRef50_V8G1L6"
                     /product="DUF4198 domain-containing protein"
                     /locus_tag="DPAAHC_00705"
                     /protein_id="gnl|Bakta|DPAAHC_00705"
                     /translation="MKKTIALSLLATLFSLNAVAHSAWFATQQDKLAIIYGHGAENNAY
                     KPAQVKELVAYAKGERMTVQRKDHADFVSVVPEKAEVLGAVFYNGFWTKLKNGKWEQKP
                     RAEIKGEVEFTTESTKYAVTLLDHHAKPKAVGYPLEIVPEQNPLHMHEGDSVTVQVLWQ
                     GKPLAGAKVTNDYINLGKDAYKETDKDGKVTLQIRNEGLNVFEVGHKGEHADKAKADRF
                     SISATYSFVLAHHEH"
                     /codon_start=1
                     /transl_table=11
                     /inference="ab initio prediction:Prodigal:2.6"
                     /inference="similar to AA sequence:UniRef:UniRef50_V8G1L6"
     gene            complement(152750..153970)
                     /locus_tag="DPAAHC_00710"
                     /gene="fabB"
     CDS             complement(152750..153970)
                     /db_xref="COG:COG0304"
                     /db_xref="COG:IQ"
                     /db_xref="EC:2.3.1.41"
                     /db_xref="GO:0004315"
                     /db_xref="GO:0005829"
                     /db_xref="GO:0006633"
                     /db_xref="SO:0001217"
                     /db_xref="UniRef:UniRef50_P43710"
                     /db_xref="UniRef:UniRef90_P43710"
                     /product="beta-ketoacyl-ACP synthase I"
                     /locus_tag="DPAAHC_00710"
                     /protein_id="gnl|Bakta|DPAAHC_00710"
                     /translation="MKRAVITGFGIISSIGNNKDEVLASLKAGKSGIEVMPEFVEIGMR
                     SHVAGTVKLNPSELIDRKIYRFMGDAAAYAYLSMKEAIEDAGLTEDQVSNDRTGLVIGA
                     GTGSAHNQLIACDAVRGPRGVKAVGPYAVTKTMASSVSACLATPYKIRGVNYSISSACA
                     TSAHCIGHALELIQLGKQDIVFAGGAEELSWECATEFDAMGAVSTKYNDTPEKASRAYD
                     ANRDGFVIAGGGAVVVVEELEHALARGAKIYAEIVGYGATSDGYDMVAPSGEGAERCMR
                     QAMATVDTPIDYINVHGTSTPVGDVKELGAIKNVFGDKVPAISSTKSMTGHSLGAAGAH
                     EAIYSLLMLDNDFIAPSINIETLDENAEGCNIVTETVENAGLTTVMSNSFGFGGTNAAL
                     IFKKYNG"
                     /codon_start=1
                     /transl_table=11
                     /inference="ab initio prediction:Prodigal:2.6"
                     /inference="similar to AA sequence:UniRef:UniRef90_P43710"
                     /gene="fabB"
     gene            154130..156148
                     /locus_tag="DPAAHC_00715"
                     /gene="mnmC"
     CDS             154130..156148
                     /db_xref="SO:0001217"
                     /db_xref="UniRef:UniRef50_P44246"
                     /product="tRNA 5-methylaminomethyl-2-thiouridine
                     biosynthesis bifunctional protein MnmC"
                     /locus_tag="DPAAHC_00715"
                     /protein_id="gnl|Bakta|DPAAHC_00715"
                     /translation="MRKVQFADVHFNAENTPVSVQFDDVYFSNQDGLAESRYIFQEGNQ
                     LWQRWQQTTDAHFVIAESGFGTGLNFFAVTQRFREFRLTYPDAPLKRLFFISFEKYPLP
                     LAQLKLAHQAYPAFQSLAQQLQHYWLDPIVGCYRFHFAETTLDLWFGDMMENLPQLGDY
                     MCNKIDAWFLDGFAPSKNPQMWQDTLYQQMYRYTKAQGTFSTFTAASAVRKGLENAGFT
                     VTKRKGYGKKRECLQGIKAQPHSPTIQAPWALFHSADLTPNADIAIIGGGVASVFSALS
                     LIERGAKVTLYCEDALLASNASGNKQGAFYPQLSDDDLRYIRFYIHAFAYGQQRFNWAI
                     EQGIEFEHDCCGVALCAYDDKSAVKLAKISALHLPPSLYQPLSQQALSEKVGLPLPCDG
                     GWIAQGAWLSPQQFVQNTFAFLAQHGVVIKTQQNITALERQASHWLLKTEQGATFTHPV
                     VVLANGHKLTQFSQTKALPLYPVRGQVSEIATSCQLKKLNAVICYDGYLTPMANSHTHC
                     LGASHLRDNDDRSFSLQEQQENQQKIQTNLASVDWVNEVDTSNHQARIGIRCAVRDRIP
                     MLGNVPDFEQQLTDYHNLYNLRRRKQAIKQAAQYPNLFLIGALGSRGLTSAPLLAEILA
                     SLIYNEPLPVSEDILHQLNANRSWIRKLLKGSQVIAS"
                     /codon_start=1
                     /transl_table=11
                     /inference="ab initio prediction:Prodigal:2.6"
                     /inference="similar to AA sequence:UniRef:UniRef50_P44246"
                     /gene="mnmC"
     gene            156353..159355
                     /locus_tag="DPAAHC_00720"
                     /gene="cirA"
     CDS             156353..159355
                     /db_xref="COG:COG1629"
                     /db_xref="COG:P"
                     /db_xref="SO:0001217"
                     /db_xref="UniRef:UniRef50_O87296"
                     /db_xref="UniRef:UniRef90_Q9CNT8"
                     /product="Outer membrane receptor protein, Fe transport"
                     /locus_tag="DPAAHC_00720"
                     /protein_id="gnl|Bakta|DPAAHC_00720"
                     /translation="MSLTKHALLMLTALNLAQTALAEEVKSTEAVEELDTIVVSGATTG
                     EINIQEKKVGETQITTQTLTKQQVSDSRDLVRYETGITVVETGRMGASGYAVRGVDENR
                     VGIMIDGLRQSETLSSQGFKELFEGYGNFNNTRNGVEIENVKVATITKGADSIKSGSGA
                     LGGSVMFETKDARDYLIDKDYHIGVKRGYQSMDNQDLTSVTLAGRYKWFDALFIHTRRE
                     GREIENYFYDSYKNQEEDYAAVGKTREKADPYHITRESNLLKLAFQPHEEHRFSLALDD
                     SKLHSNGEDLSYTLRSSTRIDHEIYGQRKTNDKSHRKNTQFTYENFTQTPFWDHVKISY
                     SSQKITNNARTDEYCSGPKCQAVLNEQGLKLDNSSGVNKIVDQHGGDISAKKEKKYYRT
                     IIKYYNSKGEEMPGTHYREHSPQNTLIDCSKIDCTKPFKVYIKKDENWKEVYAFENRPI
                     DIKILPNGQQYGQIQQKFIEKEQWGSTIKQYEESFFLLPFSSGYSRNDYNDRDLNTNTK
                     QLDLDFGKEFSFWGTDHQLKYGGLYSKTEKSMVNKDGYQGGNVQWWADNFFCNQMKSGT
                     WPVEYIPRPDYWPGGTCTGNLRESINGRYSYLIPVKTKNSALYIGDKITLTNWLNLDLN
                     YRYDKVTHMPRYDNSVPVPKGMIAGIFIPIPGNSYGVNAECGYNTKCLNDNVAQNLAIM
                     LQNKSYKHHSYNLGVNLDPLSFMRLQLKYSNGFRAPTSDEMFMTFKHPSFSIVPNVHLK
                     SELAKTKEAALTFYRNNSFITLSAFQTDYKDFIDLVFVGERAVDEGSVLTYPFYQNKNR
                     DKAKVTGFEVNSRLELSELHDRLKGFRIGLKLTQQKGKIDDKIPMNAIQPRTIVYNLGY
                     STEEDKYGIDFYITDVAAKKRSETYNMYWEGQAKNGTLVQGKPVKDSTLAWRNHHYTTI
                     DAIAYARPLKNLLLTAGVYNITDKKYITWDSARSIRAIGTLNLIDQNTGAGIKRFYAPG
                     RNFRLNAEFTF"
                     /codon_start=1
                     /transl_table=11
                     /inference="ab initio prediction:Prodigal:2.6"
                     /inference="similar to AA sequence:UniRef:UniRef90_Q9CNT8"
                     /gene="cirA"
     gene            159632..162793
                     /locus_tag="DPAAHC_00725"
     CDS             159632..162793
                     /db_xref="SO:0001217"
                     /db_xref="UniRef:UniRef50_Q9KIV0"
                     /product="Hemoglobin-binding protein C"
                     /locus_tag="DPAAHC_00725"
                     /protein_id="gnl|Bakta|DPAAHC_00725"
                     /translation="MKLNKLSILMLTTLITSLSSAQPSEELETIVVSSQNDEISIQDKK
                     VGETQISADRIRRQQMSDSRDLVRYETGVTVVEKGRFGASGYAIRGVDENRVGIMIDGL
                     HQAETLSSQGFKELFEGYGNFNNTRNGVEMETLKQANIQKGANSIKTGSGALGGSVIFQ
                     TKDARDFLINKNWFISYKKGYSTADNQHLSTLTLAGKYKSLDVLLVNTTRKGHEVENYG
                     YKSYNERIQGRTREKADPYHRTLDSNLIKIGFQPNENHRFSVMADLYQSTSKGHDFSYT
                     LKPNTQYQNYDEVELRHTNDKVERTNYAFSYENYSTNPFYDTLKLTYSNQHINTRARTD
                     DYCHGNDKCPDQGNPLGMKYNEENKLVGKDSKIAIYRDNPEIKNKGSDELVELDVVPYN
                     KNNKDRLHKYRWNRAKEAWNPSLETTHEKPISISCENEVPSWHSLQDGDTTKCKAILTK
                     KGNTIPAKRYLFINNTEYNLLDKDKDKGLISDNQKIYLSERNTKLSCQAINCNLETINA
                     FKPDGTPINIPIHVDTKKEFAIINKVEEIDGKPVSKLTGPILFVPNVKGHLDNLWTQRD
                     LITDTKQLNLDLTKYVELGKTQHNLAYGGLWSKTTKSMINTTGQSALNVKWWALYPTDC
                     SQKIGSDGRYNALCNHSNVFSFLIPVKATTKALYFEDDIRVNDYFAFGFAYRYDRIQYK
                     PEYIPGVTPKVPSDMVTNLYVTEPKFDPSKFSDTENEKLRVANANANMKHIAQAKKYSA
                     SSYTLTTTVDPFSWFRIQAKYSNGFRAPTGEEIYLTFKHPDFSILPNKNLEAETAKTKE
                     VALTFHNPWGFITTSLFHTKYDNFIDLAFIGNKQLHGHSKLVPFSVYQNINRQHAKVTG
                     LDINAKLKLDVFTSRLEGFKLGYKFTYQRGRINGNIPMNAIQPKTSVFSAGYDHKSGKF
                     GLDIYLTHVSEKKAKDTYNMFWETERADELSANKGTTITDSSLKWRSNAYTLVDMVMYA
                     KPIKNLTLQFGVYNLTNRKYITWDSARSIRPFGTSNMIDKKTGEGINRFNAPGRNFKLN
                     AELTF"
                     /codon_start=1
                     /transl_table=11
                     /inference="ab initio prediction:Prodigal:2.6"
                     /inference="similar to AA sequence:UniRef:UniRef50_Q9KIV0"
     gene            complement(162852..164180)
                     /locus_tag="DPAAHC_00730"
                     /gene="tcyP"
     CDS             complement(162852..164180)
                     /db_xref="COG:COG1823"
                     /db_xref="COG:E"
                     /db_xref="SO:0001217"
                     /db_xref="UniRef:UniRef50_Q818K7"
                     /db_xref="UniRef:UniRef90_Q9CNU0"
                     /product="L-cystine transporter TcyP, sodium:dicarboxylate
                     symporter family"
                     /locus_tag="DPAAHC_00730"
                     /protein_id="gnl|Bakta|DPAAHC_00730"
                     /translation="MVISNLIIFSVLLVLLGVIYTRTQKLGTTVLIGLLLGILCGVLLQ
                     QFAPESAIKPTLDWINLVGNGYVRLLQMIVMPLVFVSILSAITRLNQASALGKISLSVI
                     SVLLITTAIAAAIGIAMTYAFNLTAEGLVAGERELAAQMNVAGRVEKVSGLTIPAMLLS
                     FIPKNPFLELTGANPTSIISVVIFAALLGIASLSLAREDHALGERIAQGVDTLNKLIMR
                     LVRMVIRLTPYGVFALMIKMATTAKWADIVNLGTFIVASYAAICLMFVVHGLLLALFRV
                     NPLAYFKKVLPTLSFAFTSRSSAATLPLNIETQTSQLGNNNVIANFAATFGATIGQNGC
                     AGIYPAMLAVMVAPTVGIDPFSFGYLATLILVVTISSLGIAGVGGGATFAAIVVLSTLN
                     LPLALVGLLISIEPLIDMGRTALNVNGSMVAGTITNQLLDKKE"
                     /codon_start=1
                     /transl_table=11
                     /inference="ab initio prediction:Prodigal:2.6"
                     /inference="similar to AA sequence:UniRef:UniRef90_Q9CNU0"
                     /gene="tcyP"
     gene            complement(164359..164952)
                     /locus_tag="DPAAHC_00735"
                     /gene="grpE"
     CDS             complement(164359..164952)
                     /db_xref="SO:0001217"
                     /db_xref="UniRef:UniRef50_Q9CNU1"
                     /product="Protein GrpE"
                     /locus_tag="DPAAHC_00735"
                     /protein_id="gnl|Bakta|DPAAHC_00735"
                     /translation="MSNKAQHIENEEQLQEEKQEEQQKVDETEVEVVDEVDPLEEAILR
                     VQELEAQLVEMGKKEQDFLLRSRAEMDNIRRRAEQDVEKAHKFALEKFSKDILNTIDNL
                     ERALSTPANLEDESIKSLFDGVELTLKELLATVSRFGVEAVGVVGENFNPDIHQAISMQ
                     PMEGFETNQITAVLQKGYLLNGRVIRPAMVMVAA"
                     /codon_start=1
                     /transl_table=11
                     /inference="ab initio prediction:Prodigal:2.6"
                     /inference="similar to AA sequence:UniRef:UniRef50_Q9CNU1"
                     /gene="grpE"
     gene            165115..166032
                     /locus_tag="DPAAHC_00740"
                     /gene="nadK"
     CDS             165115..166032
                     /db_xref="COG:COG0061"
                     /db_xref="COG:H"
                     /db_xref="EC:2.7.1.23"
                     /db_xref="KEGG:K00858"
                     /db_xref="SO:0001217"
                     /db_xref="UniRef:UniRef50_P44497"
                     /db_xref="UniRef:UniRef90_UPI0020227C83"
                     /product="NAD(+) kinase"
                     /locus_tag="DPAAHC_00740"
                     /protein_id="gnl|Bakta|DPAAHC_00740"
                     /translation="MKRPNTIDIKALQSSFHTIGLLGKPRHDVTLQMHKNLFQWLIEKG
                     YQVLVERPIGEQLGLHENHLASVDEIGQQAQLAIVIGGDGNVLGRARTLAKYDIALIGI
                     NRGNLGFLTDIDPKNAYSQLQACLEDGDCFVEERFILEASVERNGKIIARGNAVNEAVV
                     HPAKIAHMIDFHVYINDKFAFSQRSDGLIISTPTGSTAYSLSAGGPILTPQLNAIALVP
                     MFPHTLSSRPLVIDGDSKISIRFAEYNTSQLEVGCDSQVALEFSPDDIVHIQKSPDKLR
                     LLHLKHYNYYKVLSSKLGWLRNSV"
                     /codon_start=1
                     /transl_table=11
                     /inference="ab initio prediction:Prodigal:2.6"
                     /inference="similar to AA
                     sequence:UniRef:UniRef90_UPI0020227C83"
                     /gene="nadK"
     gene            166117..167793
                     /locus_tag="DPAAHC_00745"
                     /gene="recN"
     CDS             166117..167793
                     /db_xref="COG:COG0497"
                     /db_xref="COG:L"
                     /db_xref="SO:0001217"
                     /db_xref="UniRef:UniRef50_C9PMT5"
                     /db_xref="UniRef:UniRef90_Q9CNU3"
                     /product="DNA repair protein RecN"
                     /locus_tag="DPAAHC_00745"
                     /protein_id="gnl|Bakta|DPAAHC_00745"
                     /translation="MLIQLTINHFAIVRHLNIELTQGMSVITGETGAGKSIAIDALGVC
                     LGQRTDITMLREGQERADISATFALDKNNPARQWLIQQELQDTENPEECILRRIINHDG
                     RSKAFINGIPVSASQLKELGQYLVHINGQHASQLLLKPEYQLQLLDRFCGHPSLLQQMQ
                     TDYQAWKNLQYQVHTFKQQVSENEAKKQLLQYQVEELDAFNLRENEYAELEEEHKRLSN
                     TEQLTTLSQSTLQLLSENDTVNIDALLYRATQHLTDLCELDQRYTNVGNLLQEALIQVQ
                     EASHEMQQLASDIEQDPALLQDIEQRMGQALQLARKHHIKPENLVELHRTLRQELTQLV
                     DFSESEQALIAQEKIAYEKAQATALALHQSRQQGAIQLAQQVTLSIKQLAMENGEFFIA
                     LDPDSDKLGPLGINNVQFNLRSNLGQRAQPLNKIASGGELSRISLAIQVLTSDKSAIPT
                     LIFDEVDVGISGATASVVGKLLRKLGQRCQVLCVTHLPQVACQGHQHFSVEKHIIDEKT
                     ETKMTALSPPQRVKALAKLLGGSKITDSALANAQEMLALVS"
                     /codon_start=1
                     /transl_table=11
                     /inference="ab initio prediction:Prodigal:2.6"
                     /inference="similar to AA sequence:UniRef:UniRef90_Q9CNU3"
                     /gene="recN"
     gene            complement(167857..168471)
                     /locus_tag="DPAAHC_00750"
                     /gene="ompW"
     CDS             complement(167857..168471)
                     /db_xref="COG:COG3047"
                     /db_xref="COG:M"
                     /db_xref="KEGG:K07275"
                     /db_xref="SO:0001217"
                     /db_xref="UniRef:UniRef50_A0A2M8RWZ2"
                     /db_xref="UniRef:UniRef90_A0A2J9QPM3"
                     /product="Outer membrane protein OmpW"
                     /locus_tag="DPAAHC_00750"
                     /protein_id="gnl|Bakta|DPAAHC_00750"
                     /translation="MKKTVLALGVMTALVAGSAVAHQAGSVIVRGGPILVVPNASTNHD
                     VFKFDVNSNAQLGLTATYMATDNLGVELLAATPFSHEITLGNTLVGKTKHLPPSLYAQY
                     YFLDKDAKARPYVGAGVNYTTFFSEKERLSGVTDLKLKDSWGPAFNAGVDIQVAENLFL
                     NTAVWYAKIKSKATFKLNGEEHKVNVKLDPTVFFVGLGYRF"
                     /codon_start=1
                     /transl_table=11
                     /inference="ab initio prediction:Prodigal:2.6"
                     /inference="similar to AA
                     sequence:UniRef:UniRef90_A0A2J9QPM3"
                     /gene="ompW"
     gene            168742..169506
                     /locus_tag="DPAAHC_00755"
     CDS             168742..169506
                     /db_xref="SO:0001217"
                     /db_xref="UniRef:UniRef50_Q9CNU5"
                     /db_xref="UniRef:UniRef90_Q9CNU5"
                     /product="ABC transporter permease"
                     /locus_tag="DPAAHC_00755"
                     /protein_id="gnl|Bakta|DPAAHC_00755"
                     /translation="MTINFTKIFQDSWNFVRNQRQITLTFVFAFFLSNFLISLLISSIS
                     SNEVMSLRNSSDDLAQILGISTAGPNDASLYFFHQVINFILTAWCLISIHHISQSTPSL
                     NASFHLALQRFFGALIINILLITPIIIGLSEIFFSLIVKKSQPSMFSLLSVGFGIYLCI
                     RFCLTSTHYLITHEGLIQSFKTTWKAGIKRVIPLFSYSMMVYFLLPVVIRQLAAIATNL
                     IVEIAVALLIAFLTVFSLVFTYRFYTIFMQKA"
                     /codon_start=1
                     /transl_table=11
                     /inference="ab initio prediction:Prodigal:2.6"
                     /inference="similar to AA sequence:UniRef:UniRef90_Q9CNU5"
     gene            169513..170067
                     /locus_tag="DPAAHC_00760"
                     /gene="yciB"
     CDS             169513..170067
                     /db_xref="COG:COG2917"
                     /db_xref="COG:D"
                     /db_xref="GO:0005886"
                     /db_xref="KEGG:K06190"
                     /db_xref="SO:0001217"
                     /db_xref="UniRef:UniRef50_P43810"
                     /db_xref="UniRef:UniRef90_P57839"
                     /product="septation protein A"
                     /locus_tag="DPAAHC_00760"
                     /protein_id="gnl|Bakta|DPAAHC_00760"
                     /translation="MKQLLEFIPLILFFAVYKLVGIREAAITLIIATLIQLLILKIKYG
                     KIEKQQLVMGIAVVFFGALTAYFNQLEYLKWKVTIVYALFALILLVSRYGFNKNLIKLM
                     LGKEEALDLPEQVWNRLNLGWALFFLLCMLINLYISQYLSDDLWVDFKTFGILGMTLIA
                     TIITGLYIYRYLPQTKSNHKE"
                     /codon_start=1
                     /transl_table=11
                     /inference="ab initio prediction:Prodigal:2.6"
                     /inference="similar to AA sequence:UniRef:UniRef90_P57839"
                     /gene="yciB"
     gene            170070..170513
                     /locus_tag="DPAAHC_00765"
     CDS             170070..170513
                     /db_xref="SO:0001217"
                     /db_xref="UniRef:UniRef50_P44886"
                     /product="Uncharacterized acyl-CoA thioester hydrolase
                     HI_0827"
                     /locus_tag="DPAAHC_00765"
                     /protein_id="gnl|Bakta|DPAAHC_00765"
                     /translation="MTNKLDTEKNCDNRGTLLLRTLAMPSDTNANGDIFGGWIMSQMDM
                     GGAILAKEIAHGRVVTIAVESMTFIRPITVGDVVCCYGKCLSVGRSSIKIKMEVWVKKV
                     SSEPIGERYCVTEAVFTFVAVDNAGRPRIVPRENNPELTKALS"
                     /codon_start=1
                     /transl_table=11
                     /inference="ab initio prediction:Prodigal:2.6"
                     /inference="similar to AA sequence:UniRef:UniRef50_P44886"
     gene            170537..170836
                     /locus_tag="DPAAHC_00770"
     CDS             170537..170836
                     /db_xref="SO:0001217"
                     /db_xref="UniRef:UniRef50_Q6LP86"
                     /product="YCII domain-containing protein"
                     /locus_tag="DPAAHC_00770"
                     /protein_id="gnl|Bakta|DPAAHC_00770"
                     /translation="MMYYVIFAQDKPNTLAQRLAVREKHLARLTQLQAEDRLLVAGPNP
                     AIDDENPGNHGFTGSTVIAKFTSLEEAKHWASQDPYVEAGVYDDVIVKPFKRVF"
                     /codon_start=1
                     /transl_table=11
                     /inference="ab initio prediction:Prodigal:2.6"
                     /inference="similar to AA sequence:UniRef:UniRef50_Q6LP86"
     gene            170979..173021
                     /locus_tag="DPAAHC_00775"
     CDS             170979..173021
                     /db_xref="SO:0001217"
                     /db_xref="UniRef:UniRef50_Q9CNU8"
                     /product="Lytic murein transglycosylase"
                     /locus_tag="DPAAHC_00775"
                     /protein_id="gnl|Bakta|DPAAHC_00775"
                     /translation="MKLTTISLAYVLTLLSISVTATPVSRSADHAPHTESTSITTDRIQ
                     ARQIYQKIQQLLQRSQSDNTRELVQALLAKIEDYPLYPYAQYAYLRADKNTLTLAQIEA
                     FHAQFPSFPLTTELQKQWLQQAQTKAEWQSIMRAPFRLKDIASRCIQLQAEYELSPNMP
                     AASLTQWQQQVTQLWLTGAALPPTCDGLLARWKENGHPQEAELKERAVLAFEQGNQGVL
                     AHLAQQTEQIDTQRWLHELRRLSKNPLRLQHPQSLFFIDNLSADQPFVQRIVLSHFPAL
                     IKGLKETDIKNPHDPFEPYAQWANQLALSKTQQHQWKKILIAHLFDSENPHLQQWRDRE
                     LLVLKDDTLTERRLRTALREKGDLSPWLDLLSKSAKQKEEWRYWQAKVLAQQQTSHAQA
                     QHIFQQLAKQRGFYPLLASAELNIDYHPTVKTFNPPPSLDIKATFSVELDRIAELRTLN
                     ATQYMNLEWKALLDKASFEQKLALSQYATEQAWFDLGVEATIQAKAWGYLGLRLPNAYL
                     EWFDLHLKNKNIHRTFAMAIARQESAWKPDVSSHANAQGLMQLLPSTAKQTAREADLPY
                     TDQKQLFDPFDNIMLGTAHLQQLYEKYGNNRILIAAAYNAGASRVDRWLTKAEGKLSMA
                     EFIASIPFYETRGYVQNVLTYDVYYQWLQQQPQQKFSQDEYNRLY"
                     /codon_start=1
                     /transl_table=11
                     /inference="ab initio prediction:Prodigal:2.6"
                     /inference="similar to AA sequence:UniRef:UniRef50_Q9CNU8"
     gene            173048..173356
                     /locus_tag="DPAAHC_00780"
                     /gene="trpR"
     CDS             173048..173356
                     /db_xref="COG:COG2973"
                     /db_xref="COG:K"
                     /db_xref="GO:0003700"
                     /db_xref="GO:0005737"
                     /db_xref="GO:0043565"
                     /db_xref="GO:0045892"
                     /db_xref="KEGG:K03720"
                     /db_xref="SO:0001217"
                     /db_xref="UniRef:UniRef50_A6VPL3"
                     /db_xref="UniRef:UniRef90_Q9CNU9"
                     /product="trp operon repressor"
                     /locus_tag="DPAAHC_00780"
                     /protein_id="gnl|Bakta|DPAAHC_00780"
                     /translation="MYLSRNLEQWHAFVEMLRTAFAQGKEQEILTLLLTPDERDSVGLR
                     LQIVAQLLDKSVPQREIQQNLNTSAATITRGSNMIKTMPPEFMTWVKEQLDEQAKKD"
                     /codon_start=1
                     /transl_table=11
                     /inference="ab initio prediction:Prodigal:2.6"
                     /inference="similar to AA sequence:UniRef:UniRef90_Q9CNU9"
                     /gene="trpR"
     gene            173334..174080
                     /locus_tag="DPAAHC_00785"
     CDS             173334..174080
                     /db_xref="SO:0001217"
                     /db_xref="UniRef:UniRef50_P44890"
                     /product="Biosynthetic peptidoglycan transglycosylase"
                     /locus_tag="DPAAHC_00785"
                     /protein_id="gnl|Bakta|DPAAHC_00785"
                     /translation="MSKRKKTKHPFPCFSLWQQFKRKIYRTFAIFVLIFLSSVLLFRFV
                     PIPISAYMLQQKIGNLLAGNLSTPIHYQWIRFEQMNQSIQLAVIASEDQRFASHYGFDW
                     EAIKAALQHNKNGKRIRGGSTISQQTAKNLYLWHGQSWLRKAIEMPTTLVLETLWSKKR
                     ILEVYLNIAEFGPNIFGVEAASQHYFNKSAKQLNYAEAALLAAVLPNPIIFHVDKPSAY
                     VKKRQQHIQRQMHLLGKQYLNQLNEG"
                     /codon_start=1
                     /transl_table=11
                     /inference="ab initio prediction:Prodigal:2.6"
                     /inference="similar to AA sequence:UniRef:UniRef50_P44890"
     gene            complement(174148..174483)
                     /locus_tag="DPAAHC_00790"
                     /gene="fdx"
     CDS             complement(174148..174483)
                     /db_xref="COG:C"
                     /db_xref="COG:COG0633"
                     /db_xref="SO:0001217"
                     /db_xref="UniRef:UniRef50_I0HXA8"
                     /db_xref="UniRef:UniRef90_A0A1E3XL01"
                     /product="ISC system 2Fe-2S type ferredoxin"
                     /locus_tag="DPAAHC_00790"
                     /protein_id="gnl|Bakta|DPAAHC_00790"
                     /translation="MPKVVFLPHEELCPEGLALEVAEGENLLDAALNAGIDIEHACDKS
                     CACTTCHVIIREGFDSLNESTDMEDDMLDKAWGLEVDSRLSCQCLVGKEDLVVEIPKYS
                     LNHAREE"
                     /codon_start=1
                     /transl_table=11
                     /inference="ab initio prediction:Prodigal:2.6"
                     /inference="similar to AA
                     sequence:UniRef:UniRef90_A0A1E3XL01"
                     /gene="fdx"
     gene            complement(174504..176366)
                     /locus_tag="DPAAHC_00795"
                     /gene="hscA"
     CDS             complement(174504..176366)
                     /db_xref="COG:COG0443"
                     /db_xref="COG:O"
                     /db_xref="GO:0005524"
                     /db_xref="GO:0016226"
                     /db_xref="GO:0016887"
                     /db_xref="GO:0051082"
                     /db_xref="GO:0140662"
                     /db_xref="SO:0001217"
                     /db_xref="UniRef:UniRef50_Q8ZCS5"
                     /db_xref="UniRef:UniRef90_Q9CNV2"
                     /product="Fe-S protein assembly chaperone HscA"
                     /locus_tag="DPAAHC_00795"
                     /protein_id="gnl|Bakta|DPAAHC_00795"
                     /translation="MALLQIAEPGQSASPHQHKLAVGIDLGTTNSLIATVRSGQVDILL
                     DEKERPLVPSVVHFEQDNVIVGYEAAELASQNPHNTIVSVKRLIGRSLADVQQRYPNLP
                     YQFEASENGLPLIRTDKGVFSPVEISAEILKKLTALAEKRLAGELAGAVITVPAYFDDA
                     QRQSTKDAAKLAGINVLRLLNEPTAAAIAYGLDSGQEGVIAVYDLGGGTFDISILRLSK
                     GVFEVLATGGDTALGGDDFDHQLMDWIVTQSGIAPQNAQQQRQLTALATQIKVALTDHQ
                     ETTIHYQGWQGNITREQFNQLIQALVKRSLLACRRALKDANVSVDEVCEVVMVGGSTRV
                     PFVREQVAAFFQKEPLTSLDPDKVVALGAGIQADILVGNKPDADMLLLDVIPLSLGIET
                     MGGLVEKIIPRNTTIPVARAQEFTTFKDGQTAMSVHVVQGEREMVADCRSLARFSLKGI
                     PAMAAGAAHVRVTYQVDADGLLSVTAMEKSTGVQSSIQVKPSYGLTDDEITNMLKASML
                     NAKEDIQARLLAEQRVEAQRVLESVRSALSADQDLLNDEELSAVKNAIISLQRLQKEGD
                     TQDIKQGIKQLDIATQDFASRRMDKSIRQALAGKAIDDVMKNAK"
                     /codon_start=1
                     /transl_table=11
                     /inference="ab initio prediction:Prodigal:2.6"
                     /inference="similar to AA sequence:UniRef:UniRef90_Q9CNV2"
                     /gene="hscA"
     gene            complement(176443..176961)
                     /locus_tag="DPAAHC_00800"
     CDS             complement(176443..176961)
                     /db_xref="SO:0001217"
                     /db_xref="UniRef:UniRef50_Q57006"
                     /product="Co-chaperone HscB-like protein"
                     /locus_tag="DPAAHC_00800"
                     /protein_id="gnl|Bakta|DPAAHC_00800"
                     /translation="MNPFEIFGLPVDFHVDQRELSTRYLALQKSLHPDNFTTHSAQEQR
                     LAMQRSAEVNDALQILKDPILRAESIIALHTGEQQNIEQTSTRDLAFLMQQMQWREQLD
                     EIEEQKDSEQLMAFSADIEQSQKRLLNELSEALLNQQWQQANSINDKLRFIKKLLIEVE
                     RVEEKLLDC"
                     /codon_start=1
                     /transl_table=11
                     /inference="ab initio prediction:Prodigal:2.6"
                     /inference="similar to AA sequence:UniRef:UniRef50_Q57006"
     gene            complement(176992..177315)
                     /locus_tag="DPAAHC_00805"
                     /gene="iscA"
     CDS             complement(176992..177315)
                     /db_xref="COG:COG0316"
                     /db_xref="COG:O"
                     /db_xref="SO:0001217"
                     /db_xref="UniRef:UniRef50_Q8GLE6"
                     /db_xref="UniRef:UniRef90_A0A1D7R0T1"
                     /product="iron-sulfur cluster assembly protein IscA"
                     /locus_tag="DPAAHC_00805"
                     /protein_id="gnl|Bakta|DPAAHC_00805"
                     /translation="MGISLTETAADRVRTFLANRGKGIGLRLGIKTSGCSGLAYVLEFV
                     DELNPDDEVFEQHGVKIIVDAKSLVYLDGTELDFAKEGLNEGFKFNNPNVKDQCGCGES
                     FHV"
                     /codon_start=1
                     /transl_table=11
                     /inference="ab initio prediction:Prodigal:2.6"
                     /inference="similar to AA
                     sequence:UniRef:UniRef90_A0A1D7R0T1"
                     /gene="iscA"
     gene            complement(177385..177771)
                     /locus_tag="DPAAHC_00810"
                     /gene="iscU"
     CDS             complement(177385..177771)
                     /db_xref="COG:COG0822"
                     /db_xref="COG:O"
                     /db_xref="SO:0001217"
                     /db_xref="UniRef:UniRef50_A0A377HPT4"
                     /db_xref="UniRef:UniRef90_UPI001CAA5365"
                     /product="Fe-S cluster assembly scaffold protein IscU, NifU
                     family"
                     /locus_tag="DPAAHC_00810"
                     /protein_id="gnl|Bakta|DPAAHC_00810"
                     /translation="MAYSNKVIDHYENPRNVGSLDKKDVNVGTGMVGAPACGDVMQLQI
                     KVSEEGIIEDAKFKTYGCGSAIASSSLITEWVKGKSLDEAQAIKNSQIAEELELPPVKV
                     HCSILAEDAIKAAIADYKAKKEAK"
                     /codon_start=1
                     /transl_table=11
                     /inference="ab initio prediction:Prodigal:2.6"
                     /inference="similar to AA
                     sequence:UniRef:UniRef90_UPI001CAA5365"
                     /gene="iscU"
     gene            complement(177986..179200)
                     /locus_tag="DPAAHC_00815"
                     /gene="iscS"
     CDS             complement(177986..179200)
                     /db_xref="COG:COG1104"
                     /db_xref="COG:E"
                     /db_xref="SO:0001217"
                     /db_xref="UniRef:UniRef50_Q02RW8"
                     /db_xref="UniRef:UniRef90_I3D7S2"
                     /product="IscS subfamily cysteine desulfurase"
                     /locus_tag="DPAAHC_00815"
                     /protein_id="gnl|Bakta|DPAAHC_00815"
                     /translation="MKLPIYLDYAATCPVDERVAKKMMEYLTVEGNFGNPASRSHKFGW
                     QAEEAVDVARNHIADLIGADSREIVFTSGATESDNLAIKGAAHFYQSKGKHIITCKTEH
                     KAVLDTCRQLEREGFEVTYLNPKSDGLIDLDELKNAMRDDTILVSIMHVNNEIGVIQDI
                     AAIGELCRARKILFHVDATQSVGKLPINLAELKVDLMSMSSHKLYGPKGIGALYVRRKP
                     RVRLEAIIHGGGHERGMRSGTLPVHQIVGMGEAYRICKEEMATEMPRLKALRDRLYNGL
                     KDIEETYVNGSMAHRLDSNLNISFNYVEGESLMMALRDIAVSSGSACTSASLEPSYVLR
                     ALGLNDELAHSSIRFTLGRYTTEEEIDYTIELVKNAVSKLRELSPLWDMFKEGIDLSTI
                     EWTHH"
                     /codon_start=1
                     /transl_table=11
                     /inference="ab initio prediction:Prodigal:2.6"
                     /inference="similar to AA sequence:UniRef:UniRef90_I3D7S2"
                     /gene="iscS"
     gene            complement(179246..179710)
                     /locus_tag="DPAAHC_00820"
                     /gene="iscR"
     CDS             complement(179246..179710)
                     /db_xref="COG:COG1959"
                     /db_xref="COG:K"
                     /db_xref="SO:0001217"
                     /db_xref="UniRef:UniRef50_A0A1N6M013"
                     /db_xref="UniRef:UniRef90_A0A1E3XL00"
                     /product="Fe-S cluster assembly transcriptional regulator
                     IscR"
                     /locus_tag="DPAAHC_00820"
                     /protein_id="gnl|Bakta|DPAAHC_00820"
                     /translation="MKLTSKGRYAVTAILDIALNSNRGPVSLSDISERQHISLSYLEQL
                     FAKLRRHGLVKSVRGPGGGYQLGLPAHRISVGMVINAVNENIDVTRCLGQGDCQKGTEC
                     LTHSLWKELSLRIEAFLNEITLEELVEKNRQKRATIEFQGDFDNLIILDN"
                     /codon_start=1
                     /transl_table=11
                     /inference="ab initio prediction:Prodigal:2.6"
                     /inference="similar to AA
                     sequence:UniRef:UniRef90_A0A1E3XL00"
                     /gene="iscR"
     gene            complement(179797..180513)
                     /locus_tag="DPAAHC_00825"
                     /gene="trmJ"
     CDS             complement(179797..180513)
                     /db_xref="COG:COG0565"
                     /db_xref="COG:J"
                     /db_xref="SO:0001217"
                     /db_xref="UniRef:UniRef50_Q2NS29"
                     /db_xref="UniRef:UniRef90_A0A126QGM0"
                     /product="tRNA
                     (cytosine(32)/uridine(32)-2'-O)-methyltransferase TrmJ"
                     /locus_tag="DPAAHC_00825"
                     /protein_id="gnl|Bakta|DPAAHC_00825"
                     /translation="MLENIRIVLVETSHSGNIGSAARAMKTMGLTHLYLVSPKQAIDEQ
                     AIALSAGAEDVLKQAKVVTTFDEAVADCALVIGTSARLRHLQNSLIEPRECGTRAMTYA
                     KQAPVAIVFGRERIGLTNEELLKCRYHLTIPANPDYASLNLAMAVQLICYELRVAFLAQ
                     QATSASLSIIANTYPTHTEIEHFFQHTERLYTALGFIQNQGVMQKLRRLYQRVQLEKNE
                     LNILRGMLTAVEKRLK"
                     /codon_start=1
                     /transl_table=11
                     /inference="ab initio prediction:Prodigal:2.6"
                     /inference="similar to AA
                     sequence:UniRef:UniRef90_A0A126QGM0"
                     /gene="trmJ"
     gene            180734..181537
                     /locus_tag="DPAAHC_00830"
                     /gene="suhB"
     CDS             180734..181537
                     /db_xref="COG:COG0483"
                     /db_xref="COG:G"
                     /db_xref="EC:3.1.3.25"
                     /db_xref="GO:0003723"
                     /db_xref="GO:0005737"
                     /db_xref="GO:0008934"
                     /db_xref="GO:0031564"
                     /db_xref="GO:0042254"
                     /db_xref="GO:0046854"
                     /db_xref="GO:0046855"
                     /db_xref="GO:0046872"
                     /db_xref="GO:0052832"
                     /db_xref="GO:0052833"
                     /db_xref="KEGG:K01092"
                     /db_xref="SO:0001217"
                     /db_xref="UniRef:UniRef50_Q9CNV8"
                     /db_xref="UniRef:UniRef90_Q9CNV8"
                     /product="inositol-1-monophosphatase"
                     /locus_tag="DPAAHC_00830"
                     /protein_id="gnl|Bakta|DPAAHC_00830"
                     /translation="MNPMLNIAIRAARKAGNVIAKGYERRDDIQTTLKSKNDYVTNIDK
                     ASEEAIIEVIRKSYPEHTIITEESGALEGKDSDTQWVIDPLDGTTNFVKGLPHFSVSIA
                     IRVKGRTEVGVVYDPIRNELFTAVRGEGAKMNDMRLRVENKRDLSGAILTTGFPFKQTR
                     LMPTQFAIMHNLIEDCADFRRMGSAALDLCYVAAGRVDGYFEMGLKAWDIAAGDLIVRE
                     AGGLVCDFNGGHSYLTSGHLVAAAPRIVKEMLTKIQPCLSDELKK"
                     /codon_start=1
                     /transl_table=11
                     /inference="ab initio prediction:Prodigal:2.6"
                     /inference="similar to AA sequence:UniRef:UniRef90_Q9CNV8"
                     /gene="suhB"
     gene            complement(181603..182193)
                     /locus_tag="DPAAHC_00835"
     CDS             complement(181603..182193)
                     /db_xref="SO:0001217"
                     /db_xref="UniRef:UniRef50_Q9CNV9"
                     /db_xref="UniRef:UniRef90_Q9CNV9"
                     /product="Uncharacterized protein PM0314"
                     /locus_tag="DPAAHC_00835"
                     /protein_id="gnl|Bakta|DPAAHC_00835"
                     /translation="MKIFAVLSAFLMPFVVPNTTVNGYKDLRFGMTIEQAKATKLCEDQ
                     WHLPADDDWRRVVRGYWVCDKFRFDDGYAVARLRFIGGQLKSIELRMPEYPKYPAELLL
                     HVLEEKYGKTISVEQRDLIEEDILQGKIRKRRKNESALLDTYQFAKGTVALTLLTYNGV
                     PQPAEIIYSAPELLLLEKKLEDRPQRRTLLRDL"
                     /codon_start=1
                     /transl_table=11
                     /inference="ab initio prediction:Prodigal:2.6"
                     /inference="similar to AA sequence:UniRef:UniRef90_Q9CNV9"
     gene            complement(182330..184186)
                     /locus_tag="DPAAHC_00840"
     CDS             complement(182330..184186)
                     /db_xref="SO:0001217"
                     /db_xref="UniRef:UniRef50_A0A249A0L4"
                     /product="Aerobic respiration control sensor protein"
                     /locus_tag="DPAAHC_00840"
                     /protein_id="gnl|Bakta|DPAAHC_00840"
                     /translation="MKNIKYFTQKYVDWVIRLGRLRFSILGVIVLAILALCTQALLSLF
                     IVGAVYWVDMMRSIVFGLISAPFVIYFFTVLVEKLERSRQELKQLVDNLRNEVSERVLA
                     EKKLSVALDNIEKTSRDKTRLMATISHELRTPLNGIIGLSRILLDEKLTDVQQTYLKTI
                     HVSAISLGHIFSDIIDLEKIDARRIELNAKEVELSSFLNDISNVANLLAQQKKLTFQLL
                     TDKNLPNWFMTDYARLSQILWNLIGNAVKFTQQGQITLNVKRVSEHQISFSVSDTGIGI
                     PENELSRVFDMYYQVQSSGHKPLGSGIGLAISKTIAQLMGGDLYATSEIGKGACFTLML
                     PVKEVEKPVHIQTPIPSTLHILLVEDIEVNVVVAKSVLEKLGYVVDVAMTGQQAIEKFE
                     QQYYDLLLLDIQLPDMSGFSVAKYLREGYEHGRYDFLPPLIALTANVMHDKKEYHEQGM
                     DDVLRKPLSIDELTACLVDYFGHDVTLPPETSAPPPPTLDETRFDIHMLSELVEMLGVD
                     FVLKNLALFKETMPEYMQALITAYSAYQLDESRKGDVLSCAHKIKGAAASVGLKRIQQI
                     AAQAQDPEAQEWTVNIHDWIQQLTQYWLLDVEALEYYLTKQA"
                     /codon_start=1
                     /transl_table=11
                     /inference="ab initio prediction:Prodigal:2.6"
                     /inference="similar to AA
                     sequence:UniRef:UniRef50_A0A249A0L4"
     gene            complement(184243..187569)
                     /locus_tag="DPAAHC_00845"
     CDS             complement(184243..187569)
                     /db_xref="PFAM:PF18019.4"
                     /product="hypothetical protein"
                     /locus_tag="DPAAHC_00845"
                     /protein_id="gnl|Bakta|DPAAHC_00845"
                     /translation="MNILLVSQCQKNALTETRRILDQFAERCGDCVWQTAITQAGLETL
                     YKMLRQTARKNTAVACYWTHRKNSAELLWIVGDRRQFNDQGRVPTNRTKRNILRAEDEM
                     DWKDAYSLQILTALSALLHDLGKSSVAFQNKLDPYKNAPKVADSYRHEWISARLFEAMI
                     VGCQTDQAWLARLANWQEFEAQQPNWFARVICDKPNESHFSDFAYFPPLARIVIWLITS
                     HHRLPFTHDFSQPQKYQYTKNLRRYAKFTAESLFKSYKPTIGWVANTAEHPTPQLFWQF
                     QQLVTQSQAWQKSLTRWAKKALNHPALFSLNETRDPFLLLLARLCLMTGDHYYSAQDHN
                     EKLGEKDFPLFANTSRDTHQPKQRLDEHLIGVCQTAVRFARLLPKLPRELPRIKQHKPF
                     VQLAKDRFVWQNKAVNVARMLQQQSESQGFFGVNMASTGCGKTLANAKMMYALNDSKKG
                     ARFTIALGLRVLTLQTGSALRQRLHLSDQDLAVLVGGSAVKKLYALQQEKQSKLAQQGS
                     ESAEEWLEEMQVEGASFIESAVENEEILSFLSQDDKTKKLLYAPIVSCTLDQLISASES
                     VRGGHHIVPSLRLLTSDLILDEPDDFAQEDLPALSRLVHLAGLLGSRVLLSSATLTPDF
                     ITGLFNAYQAGRKLYHQQKGQVADLPICCAWVDEFQQVQHCCEQADEFMQKQTEFVLKR
                     ADNLAKSPVRRQAEILTLPSLKPREGEMLHYGVLAESLLQKAIQLHDLHGQTDPHTQKK
                     ISVGLIRFSNIQPMIPLAQALFGLHATEAFADYRVHLCCYHSRQLLLLRSYLEEKLDKI
                     LDRHQPEHLFKHAEIAVPLSEHKAKNHLFIVLGSPVTEVGRDHDYDWAIVDPSSMRSII
                     QLAGRVWRHRADKVAEQPNIALLPMNWRGLKARCDHAKPIYHRPGFESQQHQLTTHKLE
                     QLVSGNELAHLNATPRIVKPEALHPNSKLTDLEHHAIATVLNNPQENHVNLYWDPQYAN
                     RLLANLPLMSQFRHSMKELDVVCLVDEDTDWGFAFYRAKKCDDDTFSPLPEIQYCPMQQ
                     DKQALVQPWLHFPLREVLTDLAEQLDVSLPERIAPTYLCASLPQYEEKLEWHYNEVYGF
                     W"
                     /codon_start=1
                     /transl_table=11
                     /inference="ab initio prediction:Prodigal:2.6"
     gene            complement(187550..188530)
                     /locus_tag="DPAAHC_00850"
                     /gene="cas1f"
     CDS             complement(187550..188530)
                     /db_xref="COG:COG1518"
                     /db_xref="COG:V"
                     /db_xref="SO:0001217"
                     /db_xref="UniRef:UniRef50_Q02ML7"
                     /db_xref="UniRef:UniRef90_Q9CNW2"
                     /product="type I-F CRISPR-associated endonuclease Cas1f"
                     /locus_tag="DPAAHC_00850"
                     /protein_id="gnl|Bakta|DPAAHC_00850"
                     /translation="MRKTPYIPSSDLKTIMHSKRANIYYLEHCRVLLNGGRVEYVTDEG
                     RESLYWNIPIANTSCLLLGSGTSITQAAMRELSKAGVMVGFCSGGGTPLFNGTEPELGC
                     EFFSPQSEYRPVMYLQQWCKFWFDDVKRLAIAKALQQQRLALLEPIWSKLDWHYSCEKL
                     TALVAQYQQEFEQAEHSQALLAAEGRLTSKLYALANQATMNDPDFKRSERGNSIDLVNQ
                     FLDHGNYLAYGLGATACWVLGLPHGLAVLHGKTRRGGLVFDAADIIKDSMILPQAFISA
                     QSGDSEKAFRQACIENLLRFGALDIIIERLQQLALQGASDEYFAG"
                     /codon_start=1
                     /transl_table=11
                     /inference="ab initio prediction:Prodigal:2.6"
                     /inference="similar to AA sequence:UniRef:UniRef90_Q9CNW2"
                     /gene="cas1f"
     repeat_region   188695..189742
                     /note="CRISPR array with 18 repeats of length 28, consensus
                     sequence TTTCTAAGCCATCTACACGATGGTGAAC and spacer length 32"
                     /db_xref="SO:0001459"
                     /rpt_family="CRISPR"
                     /rpt_type=direct
                     /rpt_unit_seq="TTTCTAAGCCATCTACACGATGGTGAAC"
                     /inference="COORDINATES:alignment:pilercr:1.02"
     gene            complement(189883..190443)
                     /locus_tag="DPAAHC_00855"
                     /gene="cas6f"
     CDS             complement(189883..190443)
                     /db_xref="EC:3.1.-.-"
                     /db_xref="KEGG:K19130"
                     /db_xref="SO:0001217"
                     /db_xref="UniRef:UniRef50_Q9CNW5"
                     /db_xref="UniRef:UniRef90_UPI002025A1F5"
                     /product="type I-F CRISPR-associated endoribonuclease
                     Cas6/Csy4"
                     /locus_tag="DPAAHC_00855"
                     /protein_id="gnl|Bakta|DPAAHC_00855"
                     /translation="MTTHYIELKAIPQMDMLQSEVIGHCMQILHQFLPHFEGRVGVAFP
                     AYGLGRTLGGIVRLFANQQDCQQLQQQLLQCGLQDYALISEVNQTPFHTEHRCYSRVHR
                     KGQSAIRRTEKRLKSQGRWDEAIRAEMQQRQQDTAFFPHFHLKSASTGQRFILAVKEKR
                     MSQACVGVFNGYGLSNNATVPHF"
                     /codon_start=1
                     /transl_table=11
                     /inference="ab initio prediction:Prodigal:2.6"
                     /inference="similar to AA
                     sequence:UniRef:UniRef90_UPI002025A1F5"
                     /gene="cas6f"
     gene            complement(190456..191445)
                     /locus_tag="DPAAHC_00860"
     CDS             complement(190456..191445)
                     /db_xref="SO:0001217"
                     /db_xref="UniRef:UniRef50_A0A8E2DA21"
                     /product="CRISPR-associated protein Csy3"
                     /locus_tag="DPAAHC_00860"
                     /protein_id="gnl|Bakta|DPAAHC_00860"
                     /translation="MSQLNRPSVLAFERRLDVSDAIFWQKNSQNDSCSPVEVREKYLKG
                     TKSHELTSLKEAKDANLQQVDFATLDHDKDILVATFSLKVLPLSGEPCVCNDEKFQQKV
                     VEKVQKYANEKAFAELAKRYATNIVNARWLWRNRMGAEYIRIEVKFGEKVISFDDAKQF
                     SLNDFNHDDSKINEIAEEIKKGLLGSAFVILYVTAYAQIGYGQEVYPSQEFVQKDKMNK
                     SAKEGEAPKSKVLYKIKQNAGMHSQKVGNALRTIDTWYAPEVAFPIPVEPYGAVTNQAC
                     AFREAEDAHFYGLFDKWICKDEPLNDNDQHYVMSMLIRGGVFGSTKKK"
                     /codon_start=1
                     /transl_table=11
                     /inference="ab initio prediction:Prodigal:2.6"
                     /inference="similar to AA
                     sequence:UniRef:UniRef50_A0A8E2DA21"
     gene            complement(191448..192428)
                     /locus_tag="DPAAHC_00865"
     CDS             complement(191448..192428)
                     /db_xref="SO:0001217"
                     /db_xref="UniRef:UniRef50_A0A4R2MWL3"
                     /product="CRISPR-associated Csy2 family protein"
                     /locus_tag="DPAAHC_00865"
                     /protein_id="gnl|Bakta|DPAAHC_00865"
                     /translation="MDYYILFDRIKIQGANAISGPLSYGFPALTGILGAIHALGRKLSY
                     RNVLLGGVMVACHNYELQAYRENIHDDFKFTLNRHPMQKKNAEWSAPPIIEEGKIHLEL
                     SLLVELEVSDDSLFHALDDKKSQFCQDFLQECKNQLWKQRIAGGSVLNIGRVDLFSVDE
                     EKDILFALMPAFVLMDAKQELVNITEELKTGLRVGQLDEEGNVQPSRLNIFPEATALDA
                     LLEVSTLHHIPDHANATTSEWQTYNVKQERGWLVPIPVGYQAISPMFEQGQLQNCRAPQ
                     YPSQYVETMYSLGKWVFPLSLPDISQCFWRYNTPQNNLYLISQGE"
                     /codon_start=1
                     /transl_table=11
                     /inference="ab initio prediction:Prodigal:2.6"
                     /inference="similar to AA
                     sequence:UniRef:UniRef50_A0A4R2MWL3"
     gene            complement(192442..193647)
                     /locus_tag="DPAAHC_00870"
     CDS             complement(192442..193647)
                     /db_xref="SO:0001217"
                     /db_xref="UniRef:UniRef50_A0A8E2D8X8"
                     /product="Type I-F CRISPR-associated protein Csy1"
                     /locus_tag="DPAAHC_00870"
                     /protein_id="gnl|Bakta|DPAAHC_00870"
                     /translation="MRPEQVKTIIAKALEDILSEKKEVINETYLFKWIKNYLLPKVTKS
                     NFSTHISKGIHPSSDGENITFKPDVFLPGGYVGSQSVTRLEPDLSGNASNFPVAKFFSI
                     QINEECSLKDLILDNSPLLIGVFATDLEESEKYRVIFSKVLQGTQLSGITDHRNKQLLW
                     PNQQDSLMSDDYTCLIPLHPVSLLKEIHHKVVSRKRSPDVAIPSLARLAFGGQHPKNVS
                     FFTNNQAGVNYLLPSFPPIFHRSSDFKLKPTDKTIFNERLAYVCRSGFRKLFESTEIRN
                     RNFHRKTKMFDAVNMILQIVLSHVRLLQEQNEGWSKAYSLNWEEKYWLDPKRAELEGEN
                     DFKERYELGEWREKIERQFTLWIRSFLQKYFPKLNEDFRDTDYQELLTKVTQLLRYHLR
                     QV"
                     /codon_start=1
                     /transl_table=11
                     /inference="ab initio prediction:Prodigal:2.6"
                     /inference="similar to AA
                     sequence:UniRef:UniRef50_A0A8E2D8X8"
     gene            complement(193836..195992)
                     /locus_tag="DPAAHC_00875"
                     /gene="rlmL"
     CDS             complement(193836..195992)
                     /db_xref="COG:COG1092"
                     /db_xref="COG:J"
                     /db_xref="EC:2.1.1.173"
                     /db_xref="EC:2.1.1.264"
                     /db_xref="GO:0003723"
                     /db_xref="GO:0005737"
                     /db_xref="GO:0052915"
                     /db_xref="GO:0070043"
                     /db_xref="KEGG:K12297"
                     /db_xref="SO:0001217"
                     /db_xref="UniRef:UniRef50_Q7VP04"
                     /db_xref="UniRef:UniRef90_Q9CNW9"
                     /product="bifunctional 23S rRNA
                     (guanine(2069)-N(7))-methyltransferase RlmK/23S rRNA
                     (guanine(2445)-N(2))-methyltransferase RlmL"
                     /locus_tag="DPAAHC_00875"
                     /protein_id="gnl|Bakta|DPAAHC_00875"
                     /translation="MKQLFATTARGFEELLKVELTELGATDCQITQGGVHFYADEETQY
                     RVLLWTRLASRILLPIVTSKVYSDLDLYSAVVGQNWLDYFDEKAHFMVDFNGTNREIRH
                     TQFGAMRVKDGIVDYFERAGKPRPNVDKSQPDIRIHAYLNREELVISLDLSGEALHMRG
                     YREDTGKAPLRETLAAAIVLRSGWQVGTPLVDPMCGSGTLLIEAAQMQANIAPQLHRLR
                     WGFDFWKGHNQQAWDKVKGEAIELAEQAFNQNQKAHFYGFDLDHRVLQKAKRNAQNAGV
                     AHLIQWQQGDVSALKNPVADEKGTVICNPPYGERLGTTPALIALYSVLGQRLKQQFADW
                     NVSIFSGEPALLDCLRLRSHRQFKAKNGPLDCVQKNYHISPRAASNIESQEQNFSEKDR
                     TSEPVQVAVDFANRLQKNSKKIEKWAKQQGINAYRLYDADLPEYNLAVDRYDDHIVVQE
                     YAAPKNIDENKARQRLLDAVTATLQVTGVETNKLILKVRQKQKGTNQYEKLANKGDYFY
                     VNEYGAKLWVNLTDYLDTGLFLDHRLTRKMLGEMAKDKDFLNLFAYTGSATVHAALGGA
                     KSTTTVDMSNTYLNWAEQNLLLNDLDGKQHKLIQADCLQWLARCDRQFDLIFVDPPTFS
                     NSKRMEDSWDVQRDHIKLMTQLKRILRRNGTIVFSNNKRGFKMDFEGLEALGLSAVDIT
                     AKTLPLDFERNKQIHNCWVVRVKA"
                     /codon_start=1
                     /transl_table=11
                     /inference="ab initio prediction:Prodigal:2.6"
                     /inference="similar to AA sequence:UniRef:UniRef90_Q9CNW9"
                     /gene="rlmL"
     gene            complement(196126..198174)
                     /locus_tag="DPAAHC_00880"
     CDS             complement(196126..198174)
                     /db_xref="SO:0001217"
                     /db_xref="UniRef:UniRef50_Q47IK0"
                     /product="Methionine--tRNA ligase"
                     /locus_tag="DPAAHC_00880"
                     /protein_id="gnl|Bakta|DPAAHC_00880"
                     /translation="MANSARNILVTCALPYANGAIHLGHLLEHIQADIWVRFQRMRGHQ
                     VYFICADDAHGTPIMLNADKLGITPEELIARSKAEHVTDFEGFNISYDNYHSTHSPENE
                     ALTSEMYKKLRANGFIKSRTISQLFDPEKRMFLPDRFVKGTCPKCKAEDQYGDNCEVCS
                     STYSPTELINPRSVVSGAAPVLKESEHFFFDLPAFEGMLKTWIKSGSLQPEITNKMQEW
                     FESGLQQWDISRDAPYFGFKIPDTEDKYFYVWLDAPIGYMASFKNLCDRNGVNFDDFWK
                     KDSTAELYHFIGKDIVYFHSLFWPAMLEGCDLRKPTNVFAHGYVTVNGVKMSKSRGTFI
                     QASTYLRHLAPEYLRYYYAAKLNNRIEDLDLNLEDFVQRLNADVVNKFVNLASRSAGFI
                     TKRFDGKLSAEIAEPELLAEFVEKATQIATYYEEREFGKVVREVMQLADKANKYIDDKA
                     PWVMVKEEGREAELQAVCSMALQLFRVLAIYLKPIIPQIIERAEAFLQDELTWESLNNP
                     LLNHSILPFKALAQRLDAKQIEAIVNETKEQFAVQQALEQKNTAKAAPASHIEPIADTV
                     SIDDFAKLDLRVAKVMKCEAVPESNKLLRFELDLGDHTRQVFSGIKEAYNNPAELEGRF
                     VVMIANLAPRKMRFGVSEGMILSAGTGGADLFLLNADQGVKPGMQVK"
                     /codon_start=1
                     /transl_table=11
                     /inference="ab initio prediction:Prodigal:2.6"
                     /inference="similar to AA sequence:UniRef:UniRef50_Q47IK0"
     gene            198356..199468
                     /locus_tag="DPAAHC_00885"
                     /gene="apbC"
     CDS             198356..199468
                     /db_xref="COG:COG0489"
                     /db_xref="COG:D"
                     /db_xref="SO:0001217"
                     /db_xref="UniRef:UniRef50_Q8ZNN5"
                     /db_xref="UniRef:UniRef90_Q9CNX0"
                     /product="iron-sulfur cluster carrier protein ApbC"
                     /locus_tag="DPAAHC_00885"
                     /protein_id="gnl|Bakta|DPAAHC_00885"
                     /translation="MGILFSDSLTDSQKQAIQNAFQQFQHPSLQQDLVSLNVIKKIEKG
                     GETLRIEISMPFAWNTAFEQLKSTLSAELLTLAECKDIKWQLNYQIATLKRANSHPAVK
                     GVKNIIAVTSGKGGVGKSTISVNLALALQRQGARVGILDADIYGPSIPHMLGVADQRPT
                     SPDNQHITPIQAHHIFANSIGFLMEPDNATIWRGPMASSALSQLLQETLWPDLDYLVID
                     MPPGTGDIQLTLSQQIPVTGAVVVTTPQDIALLDAIKGVAMFERVSVPVLGIIENMSMH
                     ICSNCGHQEAIFGTGGAERIAQKYNVKVLGQQALHIRLREDLDKGIPTVVAAPESDIAQ
                     SFMQLAEKVATELYWQGSVIPSEIMFKEVK"
                     /codon_start=1
                     /transl_table=11
                     /inference="ab initio prediction:Prodigal:2.6"
                     /inference="similar to AA sequence:UniRef:UniRef90_Q9CNX0"
                     /gene="apbC"
     gene            complement(199605..199874)
                     /locus_tag="DPAAHC_00890"
                     /gene="rpsO"
     CDS             complement(199605..199874)
                     /db_xref="COG:COG0184"
                     /db_xref="COG:J"
                     /db_xref="GO:0003735"
                     /db_xref="GO:0005737"
                     /db_xref="GO:0005840"
                     /db_xref="GO:0006412"
                     /db_xref="GO:0019843"
                     /db_xref="GO:1990904"
                     /db_xref="RefSeq:WP_005721273.1"
                     /db_xref="SO:0001217"
                     /db_xref="UniParc:UPI00000C6214"
                     /db_xref="UniRef:UniRef100_Q9CNX1"
                     /db_xref="UniRef:UniRef50_C4XJA5"
                     /db_xref="UniRef:UniRef90_Q9CNX1"
                     /product="30S ribosomal protein S15"
                     /locus_tag="DPAAHC_00890"
                     /protein_id="gnl|Bakta|DPAAHC_00890"
                     /translation="MSLSTEKKAAIVAEFGRDAKDTGSSEVQIALLTAQINHLQSHFAT
                     HKKDHHGRRGLLRMVSRRRKLLDYLKRTNLELYTSTIARLGLRR"
                     /codon_start=1
                     /transl_table=11
                     /inference="ab initio prediction:Prodigal:2.6"
                     /inference="similar to AA sequence:RefSeq:WP_005721273.1"
                     /gene="rpsO"
     regulatory      complement(199818..199938)
                     /note="Ribosomal S15 leader"
                     /db_xref="RFAM:RF00114"
                     /db_xref="SO:0000140"
                     /inference="profile:Rfam:RF00114"
                     /regulatory_class="attenuator"
     gene            complement(200043..202949)
                     /locus_tag="DPAAHC_00895"
     CDS             complement(200043..202949)
                     /db_xref="SO:0001217"
                     /db_xref="UniRef:UniRef50_O87296"
                     /product="Hemoglobin and hemoglobin-haptoglobin-binding
                     protein B"
                     /locus_tag="DPAAHC_00895"
                     /protein_id="gnl|Bakta|DPAAHC_00895"
                     /translation="MHTTTIKFSAMTLALLSYSAITLAENNQDATELDTITVSSQQDEM
                     DIKEKKVGETVKTASQLKRQQVQDSRDLVRYETGVTVVEAGRFGSSGYAIRGVDENRVA
                     ITVDGLHQAETLSSQGFKELFEGYGNFNNTRNSVEIETLKVAKIAKGADSVKVGSGSLG
                     GAVLFETKDARDFLTEKDWHIGYKAGYTTADNQGLNAVTFAGRYQMFDALIMHAKRHGH
                     ELENYDYKNGRDIQGKEREKADPYTITKESTLVKFSFSPTENHRFTVASDTYLQHSRGH
                     DLSYNLVATTYIQLDEKESRHANDLTKRKNVSFTYENYTVTPFWDTLKLSYSQQRITTR
                     ARTEDYCDGNEKCDTYKNPLGLHMKDGKILAKNDEELELQKEKWKTPKVLGSDGKEKDP
                     SGYALTEIGGSNFWFDCEIFDCSKPVEVYKENYSAPLGKATKQMVDLTTKIIQGKKFGT
                     YENTAEPYAKHYIILPNSQGYRPFDYKKRDLNTNTKQINLDLSKTFVLFDMENNLNYGG
                     IYSKTEKTMVNYAGYTGSNPKWWAKRTLGINSITNKENTCKTMSSYNGYLCPRHEEPTS
                     FLIPVETTTKSLYFADNIKLHRMLSVDLGYRYDDIKYQPEYIPGVTPKIADDMVKELFV
                     KLGTPAGYNWQGVPYYSPEQIRKNAEENIAYIAQEKRFKKHSYSIGATFDPTHFLRVQV
                     KYSKGFRAPTSDELYFTFKHPDFTILPNPVLKPEEAKNQELALTFHDNWGFVSTSVFQT
                     KYRQFLDLAYLGSRNLSNSVGGNAQARDFQVYQNVNVDNAKVKGIEINARLNLGYFWHV
                     LDGFNTSYKFTYQRGRLEGDRPMNAIQPKTSVIGLGYDHKENKFGADLYITRVSEKKAK
                     DTYNMFYKEQGYKDSAIRWRSDDYTLIDAVGYIKPIKNLTLQFGVYNLTDRKYLTWESA
                     RSIKPFGTSNLINQKTGAGINRFYSPGRNFKFSAEITF"
                     /codon_start=1
                     /transl_table=11
                     /inference="ab initio prediction:Prodigal:2.6"
                     /inference="similar to AA sequence:UniRef:UniRef50_O87296"
     gene            complement(202991..203506)
                     /locus_tag="DPAAHC_00900"
                     /gene="hutZ"
     CDS             complement(202991..203506)
                     /db_xref="COG:COG0748"
                     /db_xref="COG:P"
                     /db_xref="SO:0001217"
                     /db_xref="UniRef:UniRef50_Q9KL41"
                     /db_xref="UniRef:UniRef90_A0A2J9QP07"
                     /product="heme utilization protein HutZ"
                     /locus_tag="DPAAHC_00900"
                     /protein_id="gnl|Bakta|DPAAHC_00900"
                     /translation="MTTNRQEVLQNRLGPEIQELKTKCKTIMLATVGEDGNPNVSYAPF
                     AINNGEYQVFISTIARHARNLQAVPKVSLMLIEDESQSRQIFARRRLSFDAVSRVVERE
                     TEEWRSGVEALKARHGALMDELSRMKDFHLFSFKPSQGLFVKGFGQAFQVSHDDLVRFV
                     HLVEGHQE"
                     /codon_start=1
                     /transl_table=11
                     /inference="ab initio prediction:Prodigal:2.6"
                     /inference="similar to AA
                     sequence:UniRef:UniRef90_A0A2J9QP07"
                     /gene="hutZ"
     gene            complement(203521..204009)
                     /locus_tag="DPAAHC_00905"
                     /gene="hutX"
     CDS             complement(203521..204009)
                     /db_xref="COG:COG3721"
                     /db_xref="COG:P"
                     /db_xref="SO:0001217"
                     /db_xref="UniRef:UniRef50_B0UTQ1"
                     /db_xref="UniRef:UniRef90_A0A379BBX3"
                     /product="heme utilization cystosolic carrier protein HutX"
                     /locus_tag="DPAAHC_00905"
                     /protein_id="gnl|Bakta|DPAAHC_00905"
                     /translation="MLKAQIADYITQNPLAITLDMASHFGKPEGEILCALPDEFVRVFS
                     GERAEEVLTEISAWGTFTTIIEKEGSIFEIKDRFPTGMVGRGYYNLNMKDEEGALHGHL
                     KLDNISKIAFVSLPFRGKESYNIAFIANNGQTIFKVYLGRDAERQLFPEQVQKFNAFI"
                     /codon_start=1
                     /transl_table=11
                     /inference="ab initio prediction:Prodigal:2.6"
                     /inference="similar to AA
                     sequence:UniRef:UniRef90_A0A379BBX3"
                     /gene="hutX"
     gene            204316..204400
                     /locus_tag="DPAAHC_00910"
                     /gene="trnL"
     tRNA            204316..204400
                     /db_xref="SO:0000264"
                     /product="tRNA-Leu(caa)"
                     /locus_tag="DPAAHC_00910"
                     /anticodon=(pos:204350..204352,aa:Leu,seq:caa)
                     /inference="profile:tRNAscan:2.0"
                     /gene="trnL"
     gene            complement(204579..205748)
                     /locus_tag="DPAAHC_00915"
     CDS             complement(204579..205748)
                     /db_xref="SO:0001217"
                     /db_xref="UniRef:UniRef50_Q04873"
                     /product="UDP-glucose 6-dehydrogenase"
                     /locus_tag="DPAAHC_00915"
                     /protein_id="gnl|Bakta|DPAAHC_00915"
                     /translation="MKITIVGAGYVGLSNAILLAQQHDVTLLDVSTEKVHLINNKVSPI
                     RDTEISEYLASKKLHLHATVKEEEAYLGAEYIIIATPTDYDPVTDYFDTRSVEAVLATA
                     IQQNPDAHFVIKSTIPVGFVLRMRRQFNTERIFFSPEFLRESKALYDNLHPSRIVVGDH
                     SDAAKKFAQILRDCSLEPQTPILHTHPTEAESIKLFANTYLALRVAFFNELDSFALTFG
                     LDARQIIEGVSLDPRIGTHYNNPSFGYGGYCLPKDTKQLLANFQDIPQDLISAIVQSNS
                     TRKDFIAHDILKKKPNVVGVYRLTMKAGSDNFRSSSIKGIMRRLSEAGIKILVYEPEYH
                     DDMFFDAILVRDLDSFKQQADIILANRITSELEDVFDKVYTRDLKGSDI"
                     /codon_start=1
                     /transl_table=11
                     /inference="ab initio prediction:Prodigal:2.6"
                     /inference="similar to AA sequence:UniRef:UniRef50_Q04873"
     gene            complement(205769..208081)
                     /locus_tag="DPAAHC_00920"
     CDS             complement(205769..208081)
                     /db_xref="SO:0001217"
                     /db_xref="UniRef:UniRef50_A6VKE0"
                     /product="APH domain-containing protein"
                     /locus_tag="DPAAHC_00920"
                     /protein_id="gnl|Bakta|DPAAHC_00920"
                     /translation="MLTNADKQIVARDTALPGLAVLLDKVLLLEKLKALPSLNKAVNVD
                     IQYLRYKPSNSCACTIQVRLEGGARQYFYAKALTAERFQQSWHHPKRQKLIQHKDPHAP
                     LALFDAYIMLLHPAHDRGIAHLGWLIDDNVLKNLLTRCHFPYVKHLPLHVDILRYKPER
                     RLVAKISQDNQVVAVIRTVKASDFSHVLTGTAFGVAQRQVKLYGADGQMSTLITHWQKG
                     ESLCPEQGAIIEDNILITLARDLVALHHAHYLPPIQHDISDEIAALHGVQATFQQILPE
                     HTTAFITLMHVIEQGLQAQSPHLCLIHGDFSLDQVVKYQDKQGNSTLSLLDWDSCVAGH
                     PLMDLATMQARLELQVIEDILPAKRAEHIMQLFLHHYQELSQIELQGFTYFVASALLRL
                     ATEPFRKRGEQWAQHTFQLLQRVQTLLHFTSTPALEPKNQAQDLSWDPMLYELTNPIHM
                     QPLLMSALPTHLQGRLTSVNLKRYKVKRRALIEYVIQQEQGQQYILGKYRSKGVDNRSF
                     LIQKALWEHGFDDTARISVPEPLVVLPTQKIWLQRKVEGQALAERLCPDDERLVFLGQA
                     VAEAIKALHQSAVENFIVLPVWTVEHELEILRDRLGKAQRLLPHLAERIQRVLSDSEKL
                     ATHLPELPLVSIHRDFYQDQILERDGQAGHMVLLDLDLLCQGHAALDAGNYLAHIQELA
                     LRCYHDIHALAPHQNAFVTHFLANNDQASTWDVEIYTLLSLVRHIYLSTQFEERQHTTE
                     PLLTFCEQQLNFYLSKH"
                     /codon_start=1
                     /transl_table=11
                     /inference="ab initio prediction:Prodigal:2.6"
                     /inference="similar to AA sequence:UniRef:UniRef50_A6VKE0"
     gene            complement(208125..209978)
                     /locus_tag="DPAAHC_00925"
     CDS             complement(208125..209978)
                     /db_xref="SO:0001217"
                     /db_xref="UniRef:UniRef50_A0A6P1PZC5"
                     /product="ABC-type xenobiotic transporter"
                     /locus_tag="DPAAHC_00925"
                     /protein_id="gnl|Bakta|DPAAHC_00925"
                     /translation="MGKSSVKSSAWWAVAYRLKEYIRPERTLVFGALCALLLATAMRLL
                     KPLPLAFVVDYVLLDVVEVSSEVAKKGKAAEGMLHTLLGSVETTYLLFGCAAAVILIAL
                     LMAGASYFSTVGLALAGSRILSRVRNDLFAHLQRLSLRFHSQARTGDLTMRLINDIGML
                     REAVITALMPMLANILILAGMFAMMVYINWQLTSITLLAIPLIWWTTLRSSKRIHEVSR
                     MQRKREGALASKAAEFIGSIRTVQSLSLENETIRSFVGDDVESRKQNVQSKKLSAGLER
                     RVDIIVALVSAAVLLKGAYSVLGGEMTPGELIIFMSYLNNAFRPVREYAKYTGRLSKAL
                     AAGERVVNLLDEQPDIQDKPNAHALTNVVGHIQFEQVSFGYHMIDNDIPAVLQNMNFNI
                     HAGENVAIVGPSGAGKSTITSLLLRLYEADSGVIRIDGKDIRDYKIESVRSQIAIVPQD
                     NLLFGLTVRENIALGAINRLEQIENDEIIAAAKLAQAHDFIMALPQGYDTLLSERGGSL
                     SGGQRQRIAIARAAMNKSAILILDEPTVGLDQESESQVIMALDNLMKGRTTIMITHDLA
                     LAARTDRILFVDKGMIVEQGSHQTLLEKGGNYATWWKMQLS"
                     /codon_start=1
                     /transl_table=11
                     /inference="ab initio prediction:Prodigal:2.6"
                     /inference="similar to AA
                     sequence:UniRef:UniRef50_A0A6P1PZC5"
     gene            complement(209998..211194)
                     /locus_tag="DPAAHC_00930"
     CDS             complement(209998..211194)
                     /db_xref="SO:0001217"
                     /db_xref="UniRef:UniRef50_C9PS78"
                     /product="Glycosyltransferase, group 1 family protein"
                     /locus_tag="DPAAHC_00930"
                     /protein_id="gnl|Bakta|DPAAHC_00930"
                     /translation="MRVAYICADPGIPVFGTKGASVHVQEVIKGMCQRGLDVVLFAQRL
                     GGEPPEALRGIEVHRLPALSKENSTERALSALAANEKVEKLLQASGQFDLVYERYSLWS
                     YAGMSVAKKQGCVGILEVNAPLIEEQKKHRELPLEEEAQKVAENVFANADAMIAVSPGV
                     KAYLETFEQAEGRIYVIANGVNLDRFSLAAQQNAARLRNHVVQGKMQPATIGFLGTLKP
                     WHGVAILVQAWRLLRKQGHRVQLLIVGDGPEYEKLHQEIEQCGLLDEVCFTGAVLPEHV
                     PDWLAKMDIAVAPYPTMEHFYFSPLKIYEYMAAGLPVIATDVGHLDTVIDDHQNGILVA
                     PDSPQSIADAIATLLANPIKAQQLGMMARLTAEKQHSWLSVVDRVLDIVKSCQGCQNT"
                     /codon_start=1
                     /transl_table=11
                     /inference="ab initio prediction:Prodigal:2.6"
                     /inference="similar to AA sequence:UniRef:UniRef50_C9PS78"
     gene            complement(211241..212470)
                     /locus_tag="DPAAHC_00935"
                     /gene="wcaL"
     CDS             complement(211241..212470)
                     /db_xref="SO:0001217"
                     /db_xref="UniRef:UniRef50_A0A3W4GM53"
                     /product="Colanic acid biosynthesis glycosyltransferase
                     WcaL"
                     /locus_tag="DPAAHC_00935"
                     /protein_id="gnl|Bakta|DPAAHC_00935"
                     /translation="MEKTTLSALKPMYIGYVLKRYPRFSETFVVNEILAHERAGTRIDI
                     FALGPVMETHFQDGISQVRGPVTRLVDKQRNTETFWELLHQGFNHLSNFAEKLAVAKGT
                     VHEIGQSILLALEVKQRGIQHLHAHFGTQATTVARQAAIFADITYTFTAHAKDIYFQYE
                     KSTELGQKMRDSSATITVSDYNLAYLQDKYGDEAKSAVRIYNGMDLNKFPYQAFAMRDR
                     HILAVGRLVAKKGFNVLLDALAILKQRNIVLSCTLVGEGGLREGLQAQINALAIDDVVK
                     MVGAMPQPEIIQLMKSATMMVAPCVISEDGDRDGLPTVLLESMALGTPVISTQVAGIPE
                     LVQHEVTGLCVPANDPYSLANAIERLLDTPTLCSELSRNARALIEREYDEDKNAALLRK
                     IFQDAIDKSV"
                     /codon_start=1
                     /transl_table=11
                     /inference="ab initio prediction:Prodigal:2.6"
                     /inference="similar to AA
                     sequence:UniRef:UniRef50_A0A3W4GM53"
                     /gene="wcaL"
     gene            complement(212501..213703)
                     /locus_tag="DPAAHC_00940"
     CDS             complement(212501..213703)
                     /db_xref="SO:0001217"
                     /db_xref="UniRef:UniRef50_A6VKE4"
                     /product="Glyco-tran-28-C domain-containing protein"
                     /locus_tag="DPAAHC_00940"
                     /protein_id="gnl|Bakta|DPAAHC_00940"
                     /translation="MKQNVLSKHEPSLSPRIAFYSHDTMGLGHIRRNMLLAQSVLQACP
                     NAEILLLSGVRESGAFKLPKGADTVTMPSYFKTAEGKYIPSSLGNNIERLVEVRRQIIY
                     GTLDLFEPDIVVIDNVPRGAMNELDTVLPVLASRGAQIVLGLRDIIDEPEAVREQWKKL
                     KNLEIIRLYFNSIWVYGDPHLFNLAKEYQFDDDICEKLQYVGYLDQTRRMEVQGLDTVI
                     SSSVETPYALCVVGGGQDGFQLAKTFMQAELPTGWNGLLITGALMPEAQRKQIHDMVET
                     RPEVHVVDFVAEPLKLMQEAECIISMGGYNTVTEILSFNESALIVPRVTPRKEQWIRAS
                     RLAEMGIVDCLHPDSLTPEALSSWMSGNKKQLNAREVLRFNGLDNVVTQVQSILSKRAN
                     S"
                     /codon_start=1
                     /transl_table=11
                     /inference="ab initio prediction:Prodigal:2.6"
                     /inference="similar to AA sequence:UniRef:UniRef50_A6VKE4"
ORIGIN
        1 aagacttcaa taattaaaat tttttaaaat gaaatcaatc aacaagtgcc cacacagatt
       61 gtctgttaga ttgttaaaga acaaaaataa aatggtcggc gagataggat ttgaacctac
      121 gacccactgg tcccaaacca gttgcgctac caagctgcgc tactcgccga ctgaaaaatt
      181 tggggtggct aatgggactt gaacccacga caaccggaat cacaatccgg ggctctacca
      241 actgagctat agccaccatt gatttattca gttacatcgc attgaccctc tggcgcgctc
      301 gacaggattt gaacctgcga cctttggctc cggaggccaa cgctctatcc aactgagcta
      361 cgagcgctca tcgcgtcgtt gcggggcgta tattaatgac ttcacataaa cttgtctagt
      421 acttttttga aaaaaaatac cattagatag ttttttgttc aaattggaca ggaattattg
      481 aatatacgcc tattttttat tgagttaaag cattttttgt tagtttcttc tgcgtaaatt
      541 aaggaacgct aatataaaca gcgctaaaat caatccaatg ctagcaccaa taactcccca
      601 acattgacga tttggtgaaa cgtagatcat aggttgagtt ggttttttca aataacgata
      661 tgcgctgaat tgctcatcta aaggggaaac agaacgcatc atctgtaatt ttccatgcca
      721 atcctctgag gcaagtgacg atacgccatt cttacctaag ttaaattcag ctgctttctt
      781 cacttgttca aataatactt tccattgtgt gatcaaatta ctataagctg ttttgcgtgt
      841 ttcaagatta acttgatcaa taaaagaaga aagtaactca gtagcgaatt taggattttc
      901 aagttctaaa gtgaccttat ccacaaaacc gttttgagta gacttaaact taatcgcctt
      961 tgttaatttt tctaataacg ccagatcaat atgcgtttcg cccgtttgct tttgcttata
     1021 atattctgta ctttcccaaa aatgacgaat gacctcttct gaggtaattt gcttagtgaa
     1081 ctcttgatac gcaatatccg tgtcactttg tggattttct ttatttttaa tgaattgata
     1141 agtcgaagat aaagcataat agtttccgag taacgcaaca tcaggtgcgc tgacgtgtgc
     1201 ttcagcgagc caggttttac tttttaaata actgctacca tacgcaacga tagcgcccaa
     1261 taaggttgta cctagcacta agctgattga actgaggaaa gtgcgctgca ttttatgttt
     1321 gttgtccact tgcgtcatga tttttactcc ttgttatgaa tacgttttgc ccgtcttttc
     1381 attcgtctaa tccaacgtgt aatccgccac gcacgtgtaa ttgaataaga atacataaaa
     1441 aataaaagaa taaagccgac aaacatcagc cattcattaa tataaaaaat ttcgcctaaa
     1501 ataccaattg tggcacagat agccgcggca aaagtaatga gtaagaaggc ttgacgagag
     1561 cttaatccag cacgcatcat taaatgatgt acgtgtaaac ggtctggtcg gaatgggctt
     1621 ttccctttac gtaaacggcg atacataatc gcgatcatat caataagtgg gatcgcaatt
     1681 atccataatg ccgtgacggg gttcattgga tgccctttac cttgcgtact aagcagtaaa
     1741 atccaaataa tagtaaagcc aattaaggta ctacctgcat cccccatgaa cactttaaac
     1801 ttgggaccaa aaggaatacc caaattcatc ataaaataag gcagaatggc aacaattaat
     1861 gcaaagctcc aataggcaag atccaactga ttatctttaa ttaacagaat accaatagaa
     1921 acaaaagcta cgcttgataa tccacctaat aaaccgtcaa taccatcaat catattgaag
     1981 gcattaattg ctgcaatggt ggcaagtacc gtaataatta aaccaattga accgagcgtc
     2041 agttgaaaag gaccaagaat ttgacctaaa tggtctaaat acaaattacc gagatcaatc
     2101 atcaatatcg ctaagatcgc ttgaataccc gcgcgtaaaa aagggctgat gtcaaaacgg
     2161 tcatcaatca taccgatcac taacaagaca aaaatactaa acaagtaaag ggagggtaaa
     2221 cgcatttgct cccattctaa taaatagaaa cacagattcc cagcaaatag agaaacgcca
     2281 ccaatcaaag gaatggcacc ttgatgacgc ttgcggaaat taggtttatc aacgagaccg
     2341 attttttgag caacaggacg catgaataat aatgtaagaa atgcgcctaa aaatgtaaca
     2401 attaaactca acaacattgg aatttccctt tgaatttgaa tgctcgcaga ataccacaaa
     2461 gcactttttg tgccataaat atttttatct atttaaactt ttttacagta gaatgatgcc
     2521 tatttctatc tcaacatgag gagacaataa tgacaacctc tttcgcactt tttcaacgtg
     2581 cacaacaaac aattcccggt ggtgtaaact cgcctgttcg cgcttttaaa ggtgtcggtg
     2641 gcacacctgt gtttatcgac aaagcacaag gtgcttatct ttatgatacc gaaggtaaac
     2701 aatatattga ttatgtcggc tcgtggggac cgatgatttt aggccataat catcctgcta
     2761 tattgaatgc tgtcatccgc accgcacaac atggtttgag tttcggtgcg cccactgcgt
     2821 tggaaattga attagcggaa ttagtttgtt cactgattcc ctctattgaa atggtgcgta
     2881 tggtgagctc tggtacagaa gcgacgatgt ctgcaattcg cttagcccgt ggctatacta
     2941 atcgagataa aatcatcaaa tttgaaggtt gttatcatgg tcatgcagat tcattactag
     3001 tgaaagcggg ctctggcgct ctgacgttag ggcaaccgag ttcaccgggt gtccctgctg
     3061 attttgccaa acacacctta acttgcactt ataacgatct tgattcagtt aaacgtacct
     3121 ttgaacaata tccagatgaa atcgcttgtc ttatcgttga acctgttgcg ggtaacatga
     3181 actgtattcc accaaacgaa aacttcttac atggcttgcg tgcactctgt gatcaatatg
     3241 gtgctgtgtt tattattgat gaagtcatga cgggattccg tgtggcatta ggtggggcac
     3301 aggcttatta tggtgtcacg cctgatttaa cctgcttagg taaagtaatc ggaggcggta
     3361 tgcctgttgg tgcattcggt gggaaaaaag aaattatgca atacattgcc ccacttgggc
     3421 ctgtttatca agcagggact ttatctggta atcctattgc aatggcagcg gggcttgctt
     3481 gccttaatga actgaaaaag gtgggtaatg tagaacgctt agcccaacaa accaagaaat
     3541 tagcactggg tttaaaagcc ttagcggata aacaccatat ccctgttgtg gtgaattatg
     3601 ttggcgggat gtttgggctt ttcttcacgt cacaaaaaac ggtgtcttgt tatcaagcag
     3661 tgatggcgtg tgacacagaa aaattcaatc aattttttca tggtatgcta gcagaaggca
     3721 tttatctcgc cccatctgcc tttgaagcgg gctttatgtc cctcgcccat tccgatcaag
     3781 atattgaacg aactttacaa gccgctgatc aagtcttcgc tcaattagcg taacgcagag
     3841 gtattacgat gattaaggat aattaccgtt tggcgttact gaaagtacat gggaccgctg
     3901 tgttattcgg tgcctctggt gtgtttgggg cattggctga aactggggca gatatgattg
     3961 tgttagggcg tgttctcatt gcttttgttg ccctctcact ctttttcttg tttcgtcggc
     4021 aaacattaat cccgatgcaa agacgtgaac tcgccagtca aggcctttct ggtgtgttat
     4081 taggtgtgca ttgggtcagt ttctatcaag gtatcaaagt gggtggcgta gcgattggta
     4141 ctttaggctt tgccagtttt cctgctttcg ttgccttgtt tgaaatgctg ttgtttaaag
     4201 agcggttaaa agcaaaagaa tattttttgc tgatcgcgat ttcaattgga ctgattttga
     4261 ttaccccagc ttttgagttt ggacatcagg caacacaagg tttactgtgg ggcatttttt
     4321 ccgccttgag ttacggtatt ttagcggtta tcaatcgtaa aaatgtcagc aatatatcag
     4381 gtgcccaatc tagttggtgc caatatttgg tggttgcact gatgctactg cctgtttctg
     4441 gccagcaatt acccgaagta tcttggcaag attggttttg gatcgcctgt attggtttac
     4501 tctgcacaac actggcttat actctatttg tgtcaagctt agcgagcatc aatgcacgca
     4561 cagcagcgat gattatttct ctggagcccg tttatgctat tgcgatcgca tggatatggc
     4621 ttgatgaagt gccaagctgg cgtatgttac tgggcggagc gttgattatt gtgtccgttg
     4681 cgatggtgaa tttgaaaaaa taggaagccc aagataatat ttttataaaa taaaccgctc
     4741 ttctagagcg gtttatccat gccttgctca acaccgcccc caaagtgcgg gtatttttgc
     4801 aaaaattgtc tatttagcgg ctaacacctc atgcaaacgc tgtgctaagt gttgtcgctg
     4861 ttctgtcgtt aaggcacgat cttcactgtt ggtcagaatg aaaaaatcct ctgccctttc
     4921 tcccaccgtg gtaatcttgg cattgagtaa atttaatttt aattcactaa acacttgact
     4981 cactttagcc aataagcccg cctgatctaa agcaaacagt tccatttcag tttggtcagt
     5041 acgatgacct cttaagaaac gcacgtctgt tttgacttgg aaggggcgta atttgtgatt
     5101 gtggcttatg cgcaaagtag gcatttttgc cgtattgagt gcctgcgtta aagctttttc
     5161 taaactacga cgacgatcaa atttcgctaa gcgcccgtct agttcggtaa cgataaagct
     5221 atcaaacaca tagccatcgt gactggtaat aatttgtgca tcatgaatac taaatttctt
     5281 cgcaccaatc gttgtcacta ctttatggaa taaattcggc tgatcttggc aatacacaaa
     5341 aatctccgtg cccccttctg aaaagcgatt actgatttta accaacaatt cggttggatt
     5401 ctctgccagc aattctgtat gccaagcaat ttgtttcggg ctattacgta aaaaatattc
     5461 ttcaggacaa cgttgccaaa tgtcttcaat tttgaccgca cttaatgagg tattttgttt
     5521 taacaaggct aaggcatgtt ggcgatgacg ttcaattttt tcggcatgat ccaacaggca
     5581 atccatacct tgtgcgaatt gttgcgtagt aaattggtaa agggtggcaa ttaaagtgcg
     5641 tttccagcta ttccataagg tttcatttgt cgcacaaata tccgccaccg ttaagcaagt
     5701 taaatagtct aaacgcacct tattttgtac tgcttctgca aaatgaagta ccacttctgg
     5761 atcatgaata tcgcgtcgtt gtgccgtcac agacatcaat aaatgctgtt cgactaacca
     5821 agttaatgtc tgtatttcgc gttgatcaaa accatgttgc tgggcaaatt ctgccacctc
     5881 taccgaacct aacacggcat gatctccacc acgccctttc gcaatgtcat ggaataaggc
     5941 ggcaatatac agtaaagtgc ggtctgttaa acgggaaaag attcggctac aaatcggatg
     6001 aggcaccaca ctgtctggtt caagaaaata ttcgagtttc agtaaggtgc gtaaaatatg
     6061 ctcatcgacg gtataacagt gaaacaaatc aaactgcatt aaaccttcaa tatgttgcca
     6121 ttgtggtaaa tacgctttta ataccccata tttatgcata gggactaagg ctctagcgat
     6181 tgcgctaggt tgattgaata aacgtaaaaa aatttctctg gcaacgggta attcagctaa
     6241 ataaccactt cgttgctcca aagcaagatg taattggcgt aaagtggagg aatggatatc
     6301 caattgatga tgttgcgtta aatgaaaaaa caaggtcaga atgtgctctg gctgttcaac
     6361 aaacacattt ccatgacgta aacaaatcgc attattgagg cactgaaaac tatcatctaa
     6421 tacgctgatt tgtacagggt cgttggtttg taaaaaatgt tcacgataat gtttgaccag
     6481 taaatcactc agtaacgaga tctgttgaag cgcttgaaaa aacaatttca tcattttttc
     6541 gacaccttga ttgcccggtc cgataaactc aagtaattcc gccactcgaa tttggcgttc
     6601 aaataacaat cgattgtcat aacgctttaa gattaaatgt aaggcaaagc gtactttaaa
     6661 caaaaagtgc tgactttcct gcaacaaggc atattcttgc ggataaataa agccagattt
     6721 taaaatctct gtcagatttt tcgccccagt atgacgtaac gcaatccaat acaacagatg
     6781 cagatcgcgt aatccgcccg gactgtgctt aatatcgggc tctaagttat agctagtatt
     6841 atgataacgt tgatagcgct caacccgttc ttgatacttt gcttggaaaa atgcttcgcg
     6901 tggccaaaaa tccgcttttt gtaatacctg atccaataaa tgaaattgag agagattacc
     6961 tgctagataa cgtgcttcta ataagtttgt cgcaacagtg atatcctcgc gcccagcttg
     7021 ttcacactca gataaggttc gcacagcatg ccccacatca aagccacaat cccataaaaa
     7081 ttggacaaat tgacggagtt ggtgttctgt tttttcatcg acctgttcgc ttgttaagat
     7141 taaaaaatcc aaatcagaca gcgggaacat ttcctcacgc ccatatcccc ctacggcaat
     7201 taaggtaagc gtcggcttgt ttgctaagcc aaattgcgac caaagatcct gtaatacctg
     7261 atcgcaaaat tgtgtgcgat tggcaatcaa ttcataaatg tcgtgctgtg caaattgtgc
     7321 aagttcaaat tgctttaacg ctgctttttg cgctcgtact gcactgacat caagctcaac
     7381 taagggagaa taaggaaaaa gcatgctgcc ctctcaatat cgataaaaaa tggctgaaac
     7441 attcagccat ttttacttat acattacaca ttaaccatga tacgctgaat acgtccagcg
     7501 gccacttctt cctctctgat ggtcatcact tcacaccctg tttctgtgac cactaactga
     7561 tgctcatatt gcgcagaatg actacgatct ttagttttca ccgtccaacc atcgcccatt
     7621 aaacggactt cttttttgcc cgcattaatc atcggctcaa tggtaaacac catacctggt
     7681 tgtaaaatta cgccaccgtc atctgcatag taatgtaaca cttgcggttc acagtggaat
     7741 tctgaaccga taccatgtcc acagtattca cgtactacac taaagccttg actttccgta
     7801 tatttttgta cagcacgacc aatttcattt aaacggatac ctggtttgac aacacgtaac
     7861 ccgacataaa gcgcttcttg cgcggcatca cataattttt ggctacgtac attggtttct
     7921 cccacaatat acatcttaga gttatcacca aaatagccat ctttgatcac cgtcacatca
     7981 atgttaacaa tatcaccatg ttttaatatt ttgttgtcac tgggaatacc gtgacaaacg
     8041 acttcattga cagaaataca ggttgctttt ggaaaaccgt gataacctaa acaagctgaa
     8101 atggtttgtt gttcattcac catataatcg tggcaaatgc gatccaattc acctgtactc
     8161 acgcccgctt taacataagg ttcaatcatc actaagatat cagcggctaa tttacatgcc
     8221 tctcgcaact tcacaatttc gtcttctgtt cttaatggaa ttgccataaa aaaatttctc
     8281 caaaaaaatg catttgtctg agaattataa cattatccag tgtaaaaatc cttgataaat
     8341 tcttgaacga attagtcggt tattggataa tacgcaaatc caattgacat gatagcgaga
     8401 taaattatga cagagatgtc cgtgccactc atctttactg atgcggctgc caacaaagta
     8461 aaagccttga tccgtgaaga ggaaaacccg aatttgaaat tacgcgtcta tattaccggt
     8521 ggtggctgta gtggtttcca atatggtttt actttcgatg aaaaaataaa tgacggtgat
     8581 ttaaccatcg agaaatcggg tgtccactta gtgattgatc ccatgagttt acaatattta
     8641 attggtggaa ccgtggatta taccgaaggt ctagaaggtt cacgtttcgt ggtgaataat
     8701 ccaaacgcct ccaccacttg tggttgcggt tcgtccttca gtatttagta tggattttca
     8761 attcacttcc catttaggtt ctattagggt gaaatgttca atgggacatg aagccatagc
     8821 aaactggttt aacagtgaag tgcggtcgga tacaacgaaa attcaaaccg cacttcagca
     8881 actcgacacc ctcaacgcac aacaagagat caggctcatt ggtaaagaat acagtgtttt
     8941 tatgaatcag gcagaggtga tggtgcgtgc gaataatttg atgtttgaac aggatcaacc
     9001 gcttgaggac gattttcact attacgatga agaaagcatc gccttttgtg gtacggatga
     9061 ctttatccat ttcctacaat ctgcgttagc gttcatccag tcgccatgaa attccgcgaa
     9121 tttgagtagc caatatgtca aaatccacaa aaaccaaagt aagccggaaa aaattctcat
     9181 ggtttcgctt ttttgccaaa gtgagcttta ccttaacctg tctcttggcg ttttatggtt
     9241 tctatttgga ttggcaaatc cgcagcaaaa tggatggaca aatctggcga ctccctgcgg
     9301 aagtctatag ccgtattgag catatcagtc ttgaagagca actcagcctt gaacaagtca
     9361 aacaacgttt attagacaat gactatcgtc agacaacgtt gattgctgcc cccggtgatt
     9421 ttaaagtaga aggcgatacg ctcgttttat tacgccgcgc ctttcctttt ccagtacaac
     9481 ccgaagcaca acgtgttttt cgtcttcgtt ttaaacagga tcgtttggtg gtgattgaag
     9541 atcttatcaa tcagcgcacc attcctgagt ttcgtttagc accaaaatta atcgccatgt
     9601 tgcagtcgga aaaagaagaa cgcttggcga tcccactgca tcactaccca cgtttattaa
     9661 ttgacgcctt gttactcacc gaagatcgtc gtttttacca acatgaaggc atcagcttac
     9721 tcggcattgc acgtgccaca ctgaccaacc ttcaagcagg tcatacggtg caaggtggga
     9781 gcacactgac tcaacaactg gtcaaaaatc tgtttttaag taacaaacgt accttgagtc
     9841 ggaaagtgaa tgaagccttg atggcggtga ttttagattg gcgttatgat aaaaaccgta
     9901 ttttagaaac ttatttaaat gaaatctatt taggccaaaa tggcgatacc cagattcatg
     9961 gttttgaatt agccagccat ttttattttg gccgttcgac caatgaaatt agtttagacc
    10021 aaatcgcact attagtgggg atggtcaaag gcccttctct ttataatcct tggcgtaatc
    10081 ctaaaaatgc gttagaacgc cgtaatgtgg tattgcattt actgcttgaa cacaaagtga
    10141 ttgggcaagc actctaccag atgttagtac aacgtccatt gggcgtacag gaacgtgggc
    10201 aaattacccg taaatacccg gcttttattc aaaccctaca agctgaatta cgtgaacaat
    10261 taggtgaaaa taaagccagt aatttattag gggcgcgtat tttttccacc ttagacccta
    10321 aacaacaagc tcacgcggaa aatgcggtag tcagtgccac atcaacctta caagccaaat
    10381 acaaaaaccc tcatttacaa tctgcgatgg tgattgctga ttatcgttta ggcgaagtac
    10441 gtgcaattgt agggggctta caaacccagt atgcgggctt taatcgagct ttaagtgcca
    10501 aacgccaaat tggctcttta gtgaaaccgt ctatttattt gaccgcactt tcagtgcctg
    10561 agaagttccg tcttaatacg gccattcaaa accaaccaat tactattcag attaaaggca
    10621 gtcctccgtg gcaaccgcgt aactacgatc gcaaatacag tggttctgtg atgttaatgg
    10681 acgccttagc ccgttcctta aatatcccta cggtgaatat tgggatgcaa attggcttag
    10741 acaacgtgat tgagacccag cagaaaatgg gttgggataa agtacaaatc ccgaaagtgc
    10801 cttcaacctt attaggggcc tatgccattt cgccttatga agtcacccat ttatatcaag
    10861 tgattgccaa tcaaggacaa aaaatccctt tagccaccat tgacagtatt acggatcaac
    10921 aaggtaatct gttatatcaa cgtcgtttag aacccgaaca agtcgtaccg gctgaagcga
    10981 gctatcaaac attatatgcc atgcagcaaa ctgtgatgcg aggcactgcg cgtagtttgc
    11041 aaaaccaatt tagtcactta catcttgccg gaaaaacggg cacaaccaat gatgcacgtg
    11101 atacctggtt cgtgggtatt gatggtgaaa acgttgtcac cgtatggtta ggacgcgatg
    11161 ataatggcga aaccaaatta acgggtgcct ctggcgcgtt gcaaatttat caaaattatt
    11221 tacaacgtca tacaacaacg gcacttaact tgcccgctct tgacagcatt caatgggtgg
    11281 gaattaatga ctctggtggt tgggattgct caagttcgcg tcagattcca gtgtgggcaa
    11341 agactactca atctttttgc caaccaactg aaataaataa accgcgagaa agtatatggg
    11401 atgtcctatc accgggctat caatctaagc aacccgcacc agtagaagaa gcgatagcta
    11461 actaaggcac atcacaaaca aaaagtgcgg tcaatttttc ttgatttctg accgcacttt
    11521 tacggtatgt tggcgaatta aagtgtcttt aacttctcaa gagaaggggc aaaataatag
    11581 cttcccgtca ccgctttggt gaaccctaat aaacgatcgg ttttaccgtc tttttcccca
    11641 aacatagtca gtagttgttg ttcaatgtta tacagggttg cacagtaagc aatgaagtat
    11701 aaaccgtgtt tctcactggc tttaccataa ggtaaactgt gacgtaaaat tttcaacccg
    11761 acaccgtttt cttttagatc cgttcgccca acgtgcgatg tatctacttt atcttctaac
    11821 tcaatactat ctggcttagt acgaccgatc accgtttctt gcttcgcagt cgtgagcttt
    11881 tcccatttgg ttaaattgtg ttcataacgc tgagtaaaca cataactgcc gtctgcgtcc
    11941 tcaccttgtg caataagggc cacttcagcg cgttttgcct gctgtggatt ttctgtacca
    12001 tcgataaacc cagtaaaatc acgttcttcc acccaacgaa aaccatgcac ttcttgctca
    12061 acgtggatcg ctttaccaaa gcaagccatc gcagctaaag caacagaaaa attgacatcg
    12121 ggacgtaaag attgaatatg aatcaacaga tcccattggg tggcgggtgc ggaggcatct
    12181 cccctaccta atgtcacaaa aggtttaagt tcttttgcgc tgttttctcc cgctaattgt
    12241 ttccatacct tatcaccgaa cgccaccacc gcgccgagtc tggcatcggg ataggtttgt
    12301 tgtaattggg ctaatttgtc acaaaattga cgacttgcct ctggcatggc agtcagatcg
    12361 gtgatattgg cttctaaata aattgcagct ttgcaatgtt ctaataatac gccactttgc
    12421 gctgtcatct tgttctctct cttattaatc aaaaagcagt acagattata aggggttctg
    12481 atcttttcac caaataaagt tcacaaaaag aacaggaagc gagattaata atcaactacg
    12541 ctattcactg gcaaggtagt taactgcata ttttcactga acaagagcac atcatgttga
    12601 cctaatatgc gcgcttgctg atcttgaatg tgtaaggcgg tgccttctgg caaggcatac
    12661 acttttgcat gcggattgac aattaagaac tccgctaatc tttcctcacg actttcacca
    12721 ttatgtcctg cgggtttacc tgaaataaaa tgaggattga gctggtgagg gaataaacct
    12781 agggcatcaa aagacggcgg ataggtaatg ggcatatcat tggtggtcat aatggatgca
    12841 cccgccacat ttgcgcctgc gctccaacca aaatagggtg tcccagcttg aactttttcc
    12901 cgaatcaatg gcaataagtg atgttcatac atgcctttta ataaacaaaa ggtattaccg
    12961 ccaccaatcg caatcacatc ggcttttgca atgatctctc gatgctctgc tgcacgatgt
    13021 acggatacaa tgtccacatt taacgcggct aatgccgttt gaacttttaa ttcgtattca
    13081 tcataatttt ggcggacacc ggcataaggt acaaacgcga cccttttccc ttggtagtct
    13141 gccagaaaat tccgtagcca aggtagcgta tgcactaaat aatccgtatg ttgatatttc
    13201 gagccactca ttaataacat gtttttcatc atttacctca attaaagtca gttcatattt
    13261 gccaaattat gcaatctacc tggctaaata gacagataac attgttaatt tcgtgactca
    13321 catcacagta ttccatcaca caacttgcct tgaaaaaatc actgtcattt gtgtaataaa
    13381 atttgtgctt tttatcacat ttttgtcatt aaaacgggat ttcttgttgc gaaaaaaaac
    13441 cataagagga taattacact aacgaatata ataatcacta tcatttgggt aactgtatga
    13501 gcgttaaacc acttcgatat ttcttactca tcttcagcct atttctctgt gcctttacac
    13561 aagccaaaga gaattacgcg gtttggattc aagacattga aaatcgttta gacaaaacag
    13621 caaacctgta tcaacaacac caagttgacg aagcgcgcac tgaagtacaa atggcgtatt
    13681 ttgaagtgtt tgaaaactta gaaggaccaa tccgtatcaa tttctcggca caaaaaagtt
    13741 tccaaatgga agcgaccttt gcggaaatcc gtaaaatgat tggtgatggg gcacctttag
    13801 aggacatcca agcgaaaatt aatggtctga aatccgcatt gcaagaggtg ttaccagtat
    13861 taatggaagg acaccaactc aatgcctccg cgcaacatga tgtctatgcc aatcaaacca
    13921 ttgccacaca ttggcaacaa agttttaaac tgattgatga tctgtttgcg caagcgattc
    13981 aagcttatga acaaggtcat ttctcacaag caaaaaaact ggtacaacaa gcacaatatg
    14041 acggcttcaa aaattctgaa atggaaatgt cgatccgcca aaatcgtgca gcggcgattt
    14101 cagctagcat taaccaacaa ttttacgatc ttatccgctt gagtgaaaaa cccgatcaac
    14161 tcaatagttt aggttatcaa atcaccttgc tattacaaga tattgaagaa cagctcccga
    14221 atctccccac tactcgtgac acacaagtgg tacaaacaca accgagtact acagagaatc
    14281 agcccgatca agactggcaa aagctgagta atgacatcaa tcaacgtatt caacaagcga
    14341 ttgagttata tcagcaagga caacataaaa aggcaatgtt agccgtacag gatacctact
    14401 ttgatgtgtt tgaaagcagt ggcatggaaa gtaaaatcgg ctcacgcgat agtcagttca
    14461 aagctgaact tgaaggctat ttcactcgtt tagtggggtt aatcaaagct gaggcgccta
    14521 ttgagcaact gcaacaacaa acccacgcgc tcatgcaagg tttaaacaaa agtgtcgaga
    14581 tgttgcaagg cggtcatcaa agccattggt caatgttcct ttatagcctg ttaatcattc
    14641 tacgtgaagg attagaagcc ttattgatcg ttgcggcgat tgtgacgtat ctaatcaaaa
    14701 atcaacatca agataagtta ccggttattc gccaatcggt ctatgttgca ttaattgcca
    14761 gtttggtcac tgcactgata ttccaattcc tgtttgccaa tgctggggcc agtcgtgaat
    14821 tattagaagg ctttaccatg atgattgcgg tagtcatgtt atttatgatg agctactggt
    14881 tattatcaaa agtggaagcg caaaattggc aacgctattt ggaaggaaaa ttatccactg
    14941 cccttaccac gggttcattg attggacttt ggctcaccag ttttcttgca gtgtatcgcg
    15001 aaggggcaga aaccgtcttg ttctattatg ccctagtcag tgatgcaaca agtgcggtca
    15061 gttatttcta tcttttcgct ggactattgg taggacttgt catccttgcc atttgttatt
    15121 taattatgcg ctataccgtg gtgaaattgc cattaaaacc gttctttatg tttaccggca
    15181 cgtttatgta tctaatggca ttcgtttttg ccggcaagag cgtattagag ttaattgagg
    15241 gaaaactttt tgaaccgacc ttaattacag gtgcaccaga agtcagttgg ttaggcatct
    15301 atccttatgt ggaaacctta ataccgcagc tagtcttagt gattgctgcc atttttgcac
    15361 ttttctatat gaaatatcag caccgaaaaa cagtttaatt tcacaatcta tacttaaata
    15421 gtcagaggag attaagtatg aaaaaaacac tcttagccac cactttactc gccagtatct
    15481 tagctgcccc atcagcattg gcatttaaag aatacccgat tggtgaacct gttgaaatga
    15541 acggtatgga aattgcggcg gtctatttac aacctgttga tatggaacct cgcggtatgg
    15601 gcttacctgc tgcaaaatcg gatattcact tagaagccga tattcatgcg attaaaggca
    15661 atgtgaatgg ctttggcgaa ggcgaatgga tgccatatct gaccattaac tatacattag
    15721 tcaatgccga tacaggtgaa aaacaagaag gcacctttat gccgatggtg gcagcagatg
    15781 gtccacacta tggtttaaat atcaaaatga tgggcgtcgg taactataaa ttaacttatc
    15841 atattgagcc accaccaaaa gcggggatgc accgtcacac tgacgaagaa acaggtgtgg
    15901 ggcgctggtg gaaaccattt gatgtcagct atgagtttaa atacacaggg ctaaattaag
    15961 tcggtttgag gtgcgtgaaa acgcaccttt ccactgaccg ttaagacact atttccaatc
    16021 acgttttttc caagaaacgc gattggaaat agtggcattt taaagcaaat aaaacctcac
    16081 ccctcgttat atccaataaa acatcacagc atggtggata gcttatgaat tactttttta
    16141 cttctttatt gcaaatcctt ctccctttcg cactgctact tggttgtgcg tggtcttact
    16201 atccatccgt gaaaatgaaa tcacgtttat ggttggcgct actgtgtttt gcgctgggtg
    16261 cggtcgtagt aatgtattta ccacgaaacc aacaaataca tttgatgcag acctcattta
    16321 ttgtgactag cctactttta ttctgtctta gccaatactg gcagaatgaa acactcacca
    16381 cattttggca tgtcgtcctg atgtttattg ctggactgtt atggggaaaa gatcctaatc
    16441 ttgccgccat cactcatact gatgtgatca ataccgattt tattttacac agcagtgcct
    16501 tgatccttgg tcttctcctc gccatgatta tggccagctg gctcagcctg ttattacaac
    16561 aaaataaaat tcagcaaaaa ttgaccgcac ttcctcgtct gcttacggtc tttattgtgt
    16621 tgatattact gatcccgcag tgtgctgaac tactgttaag tttaatgaaa ctccaactac
    16681 ttgatttaac caaaacacga ctcagttttg tggccaaagc ggggaagctc acccatttcc
    16741 taaactatat tcaaagtgcg atggtcatcg tgattctgct aagtttttgg ctatctgttc
    16801 atttagcccg caagcatgcg gtacaacaag aaacacatcc gattgaaaag cgtaagaaac
    16861 gtgccatctt attgacatca cgtcggctta ttcaatgggg aagcttctgt gttttactga
    16921 ttttggcctc acaactttat tgggataaag tggcctcaca accccctcgc ttatccgaag
    16981 cgatacctgt aaaaatggat gacaaagatc aagtgtctat tcctattaca caagttaaag
    17041 atggtaagtt acatcgcttt gtttggatcg ccgatgacgg caaagcggtg cgctttttct
    17101 taattaatcg tctgcctgac cgtttaagtt tagctgcagt atttgatgcc tgcattctat
    17161 gtggtgatca aggctatgtg atggaaggtg atcaagtcat atgtgtaggc tgtggagtga
    17221 gaatgtttat tccttctatc ggtaaaccgg gtggctgtaa tcctgttccc attgaaaatt
    17281 ggcaacaaaa tgacacgcac gttattatca ataaaaagaa cttagaagaa ggactcaatt
    17341 atttctcaac cattgttgaa attgaggtga ccgatccagt tgatcaaacc aaactgaaaa
    17401 atacccgtac cgagcataaa tacacttacg aaggtaaaac ctatttcttt gccactgaga
    17461 aaaatctcaa tttattccga gatgcaccag aaaattacct caagccagca ggaggcaatt
    17521 aatgctagtc agaatgttat accaatcttg gcgctttggt ttaaaacgta aattactcgc
    17581 gattatcacc atttttctgg cggcaggttt agtgtcagct cttctcgcgg tgtccattga
    17641 tatcggagat aaaatggcgc gtgaattaaa atcctatggc gctaacatct taattgaacc
    17701 tgcgagcagt gcgattttgc ctgaggatgt caatggtgct aacgcattag ctagccaaga
    17761 tttccttgat gaaaaagagt taccgaacgt aaaagacatt ttttggcgca ataacatcgt
    17821 gggctttgca ccattactga gtgcagaagt acaagcccaa aaaattaatc aaagtgcggt
    17881 acaaactatc caaattttag gcaccttttt tgatcatcag atcgccattc ctgatgaagc
    17941 ggattatcac accggacaaa aaattatcag cccctattgg aaagtagaag gtgaatgggt
    18001 gaatgactta caggatcaat ttaccgctat tgtgcccgcc ttagtgggtg agcaacttgc
    18061 taaaacgagc gcgatccaaa tcggtgaaca acttttattg acttaccaaa caggagaatc
    18121 gcaacaacaa cttagcgtcg aaatcaaagg gatactcgcc acaggtggca atgaagaaca
    18181 gcaactggta ctgccattaa gtgcggtaca acaattactg ggactcgaag gcaaaattca
    18241 agccatcaaa gtctctgcct tgacggtacc agaaaatgaa ctttcgcgca aagcgcgtgc
    18301 caatgtggaa ggcttagatg cggaagaata tgaccgctgg tactgcactg cctatgtatc
    18361 ctccatttca catcaattag aagaggcgat ctcgggggcg attgtacgcc cgatctggca
    18421 agtggcagcc tctgaaggcg tggtgatcga aaaaatccaa ttgttactcg cggttgtcac
    18481 tgtcgcggct ctaattgcgg ccgcaatggg cattgcctct ttgatgacaa ccactatcat
    18541 cgaacgcagt aaggaaatcg gtttgatgaa agcactcggc gcataccaat ggcaaattgt
    18601 cttgctcttt tattgtgaag ccattatgag cgctttattg ggcgggctat taggttgtat
    18661 cgcgggttgg ggattggcca aatttattgg tctaacactc tttggtgtgc cattagattt
    18721 tacttggatt gttgttccgt gcgtgctcgt gctctctatc ttaattgcgt taattggcac
    18781 ctggttccct gcacaccgca ttgctaatct ttatcctgtg gaggtactat atggccgcca
    18841 ataaatccaa atccatgttc tggcgtctca tttttcgcgc ccttcggtta cgtttacagc
    18901 gcgtgtttat tatttttgca gcactcaccg ttggcgccag tattgttacc gcaatggctg
    18961 ctgtctattt cgacatcaat accaaaatga gccaagagct acgtactttt ggtgccaact
    19021 tttatattgg ctcgaatagc agtggtctga tacaagaaca gcaactgcaa caaattttag
    19081 cacaggcccc cccaggtctg gtcactgcgg caagtcctta tttatatggc gtcacacgta
    19141 gtgatttaga aaaaattgtg ataatgggcg tgtggtttga cgccatgaaa accctttcac
    19201 cttattggca agtgaccgga acgcaaattg gggtgaattt tgatgaccgc aatgcaatga
    19261 ttggtaaaac cttagctgaa cgcttacaac tcaaagtggg tgatagtatt accttaagta
    19321 aaaatgcggt ggagaaacac cgttttcgca tcaaagcgat catcgaagcg ggggatgcca
    19381 cagataatat gctgatcgtg agcttagcat ttgcccaata ttggttagaa aaagaagagc
    19441 aagccaccaa tgccctactc aatgttaaaa atgaccaagg tcaagttgat caatttgcga
    19501 cggcattaca acacaattat cccgaattag aaattcgccc cattcgcaaa gtctccgcct
    19561 cagaaggcca aatcttagat aaaataaaag gcttgatggg gttaatttcc gtcgtcattc
    19621 tgatcctagc gacgctgtgt gtgaacacga ccttgatcgc cattgtagga gaaagagcga
    19681 aagaatttgc gctacaaaaa gcactggggg ctaaaaaaca agacattatc caacaaatcg
    19741 gtacggaagc cttcattatt gctatctgtg ccatttgtag cggtttagta ctaggctact
    19801 tattagcaca agtccttggc ttaacggtat ttaaagccta tatagatatg cgcttacccg
    19861 tgattcccat cacgatcttt ttatccttac tggtggcatg tattgccgtg atcgtcccaa
    19921 cacgtcgagc attagcgatt caaaccgcca atgtgttaaa aggggaataa gggcaatcgc
    19981 gttgcaagtc ttgcagattg aacaaaaagg aaacgaaaaa tgccaaacta tgtgattgaa
    20041 acacaacatt tatacaaacg atttggtcaa gtcaccgccc ttgaagatat caatatccaa
    20101 attagcgaag gagaatttgt ggcaatcatg ggggcttcag gctctggtaa aaccacctta
    20161 atgaatattc tcacctgctt agatacggcc agtgaaggaa aagtgatcct agacggtgtg
    20221 gatgcagcac aattggatga aattggcaga cagcgatttc gtgcggaaaa gatcggctta
    20281 gtctttcagc aatttcattt aatcccttac ttaaccgcac tcgaaaatgt gatgctcgca
    20341 caacattatc acagtgtaat tgatgaagat gcggcgaaag cggtactcga acaagtggga
    20401 ctggcgcatc gcgttgatca cctccctagc caattgtctg gaggtgaaca gcaacgcgta
    20461 tgtattgcac gtgccttagt caatcaaccg cctgtcattt ttgccgatga accgaccggg
    20521 aacctcgatg aaaaaaacga acaactggtt ctcgacttat tggtcgccct caaccgacaa
    20581 ggacgcaccg tggtaatggt cacccataat cctgagttaa gtaaactggc tgatcgcacc
    20641 attttcttgc aacacggtaa attcctacga gaagcgaccc atgaaaatta gtccatttct
    20701 caccgcactt ttgaagtgtg tgctactttg catcatgttc tttgcttgta taagctgcaa
    20761 agacgacgtc gcggtgattg gcaaaccagc gcccgaaatt gcggtgtttg atttagcggg
    20821 gaaacaacgt gctttaagtg aagggaaagg gaaaacaatt ttgctgaatt tctggtcaga
    20881 aagctgtggc gtatgtatcg ccgaactcaa aagctttgaa caacttctcc acgcttatcc
    20941 acaaaataac ttacacatta ttgctgttaa cattgatgga gaaaaaggcg atacgcaagc
    21001 ggttgtaaaa aaaagcgaga tttcgctgtt agtggtcaag gatcaattaa acattaccgc
    21061 tgaacgctat caattaattg gtacccccac ctctttcgtt attgaccgcg aaggcaaaat
    21121 cctttataaa ttcgagggct taattcctgc tcaggaacta cactcatttt ttaaggttaa
    21181 cgaatgaaaa aatatcactc aactttatgg attctgcttg cactgagtcc acttgcacaa
    21241 gccaatgtca gtgttgaacg gggtcaacaa ctctttaaac cttgttcatt ttgccatggt
    21301 aatcaggctg aaaaatcagc cctaaatcag tctcgtccgt taaaagattt accggcagat
    21361 gaaattatca atggactcaa agcacgtaaa gaaggacaaa ttatcggcgc agggaatgcc
    21421 gcaaaatctc gcttatctga agaagatatg caaagcatag cgaaatttat cgaaacactc
    21481 aaataaacca cacactgaga aatggcatca atgatgccat tttcactaca ccctattgga
    21541 ttttcatgac acgtatcaat ctcatcgacc cttgcgaact ttgtgatcaa catttattag
    21601 ctgaacacag agaactcaca cgtattccta atgcggtggc aaaagggaaa tttagtctta
    21661 ttggtcaacc tgaggattat aaattaggca ctggtcacgt gcgttttttc tttaataagc
    21721 tcagttttct gaaaaaacgt tatgatttat tgcatcaaga atgcaaagcg cgcggcttta
    21781 atgtgcaata catttggcct gataatttac ctgaagacaa gacactctgg ttagactaca
    21841 caccgaccga acatgcctta gcggcgaata gggcacgcat tttagaaaga atgcccacca
    21901 acgcacgctt tacttcaacc aaactacagc ttaaataacc aatcatcctc tttgggcatc
    21961 tgtaaataaa aaccttgtgt ttcaatcttt ttacgcaccg tgtctttatc ggcattaact
    22021 aatgcttttt gtccggcaag attaaacatc atcacaaaaa taggggggcc aaatgcctct
    22081 cttaatacat ctggaatcgc ctcaaattga tcgcgctttg ccacataaag atacgtcccg
    22141 atttttctgt tacttttata aatcgcacat aacattgatt ttacttccaa ttccaataaa
    22201 aaagatttgc cgatcctagc acaattcttt atgattggaa cacgtaattt gtttatttgg
    22261 atagggttat ggcacaggat attgtagaat ttcgtacagg gcaattttca tctattttta
    22321 tgacgattca tagcccgagc ctgaccgtca ttaaacgtgc attaaacaag aaactcaaat
    22381 cctctcccgc tatttttcag catacttcag tcattcttca attcacgcca acgctcgaga
    22441 aagtcaattt agtcgcacta aaaaccctgt ttgaaacatt taatgttcat attattggtg
    22501 tgtcggattg ggcaaatcat ctacaaaaag aattaatcat gacatctggc ttggcattat
    22561 taggtaagag cggtgaattg accgacattc taccagagcc tcgttgttta cccgttaaaa
    22621 ttattcatca acatgttgca agtaaacaag tcatttatgc caaaaatagt gatctcatta
    22681 ttcacggcaa tgttgaacct ggcgcagaag tggcggctga cggaaatgtg catatttatg
    22741 gtaaattatt aggacgggca atggccgggg ttaacaacaa tgtgggttcc atttataccc
    22801 agtatctgga tgcggagttt attgcagtaa gcagtcgctt tttatataaa gacaatattc
    22861 ctgacgacta tcgccaacaa gccgtacggg tttttgccga taaagataaa ctgcgttttg
    22921 attttttatt aaaagatgaa cgctcataaa aaaatagcgg agacattctc cgctattttt
    22981 atgaagtgat tattgtgctt tcggggcaac tgattcttta acttcttcag ctttttcttt
    23041 cactgcatcg gcagctttgt taacgtcttc ttttgctgct tctttcattt cagcagcttt
    23101 ttctgttgcg gtttgcttag cttctgcgct agcaactttc gcctcttcta ctttggctgc
    23161 tgtagcgtct ttcatttcgg cacttttctc tgcaaccgca gctttggctt cgtcaacttt
    23221 cgttgccgca gcctctttta cttcagcggc tttttctgcg acatcctttt tcacttcagc
    23281 cattgtcgcc ttcatttctt ccattttagc ggaagtggcg tctttcattt cttccacttt
    23341 cgccgcagtg gcagctttga cttcttccac tttggctgcg gtactttctt tcacttcatt
    23401 tgctgcattc acgacagctt ctttgctttc aacaacactc gctttcgctt tttccacttc
    23461 ttggccagct ttgctctctt tatcaaaaca acccgtgacg cttaaagtcg cccctaatac
    23521 taatgcggct aatactgatt ttttcatcat gtctcctaac ttttacgagg tttttaaact
    23581 taacacgtac aaagcgtgat actttgcttg acatagtgtg tattaaattc catgaaaaag
    23641 aaatgattat ttacattatt ttactaaacc acatattctg ttaagctgcg taaaatgcag
    23701 tccgccccat gtaacttatt gaagtttaaa taaaaataaa gttatatcag cgcacttttg
    23761 tgaattaatg taaatgattg aacttttcat tttgctgaaa tttactacaa aagacatccc
    23821 tatttgttta ttctgggtat tttacttgca caatattacc gatttcgcca tcccactgaa
    23881 catgcgtaat cgttgaagga taaaaactga cggaactgtg accacaaagg gaaaagacaa
    23941 tttcccctac caacggaaga tgcgaaacaa tcaagactga acgaacacct tgaatggcta
    24001 acagagctaa gtaactgagc accgtatgcg aattaccata tggcgtgata tgatcccaag
    24061 tctccatctt ctcggctaat tgttctgcat acacatcatt aatttgttca aaggtttgtt
    24121 gtgctctgac ataaggactc actaggactt tatcgaccat catcgtcgat tttaaccact
    24181 caccttgcga aattgcttgt tgaatacctc gcagatttaa atggcgttct ttatctgatt
    24241 tcgccatcat ttcagcttcg ccatgacgca taacaaaaat atccataact gactctcaat
    24301 atagtaaaaa ataaactgag tcatcccgac tcagtttatt aaaactcaca ctaattggca
    24361 cgcacaacat cggcaatttg ttctgcgcac tgttgagcca acacaccatc ttcgcattct
    24421 accatgacgc gaattaacgg ctctgtaccc gatttacgta ataaaatacg ccctttaccc
    24481 gctaaacgct tttcaacctc agcggcaact gcttttaccg cagcactgtc taatggattc
    24541 gcgccaccag caaagcgcac attaatcaac acttgtggga aaagcggcac tgcactcgct
    24601 aactcgttta aagacaactt atgttgtacc atcgcgctta ataccgctaa tgaagcaatg
    24661 ataccatctc ctgtggtgtt tttatctaga ataataatat gaccggagtt ctcaccgccc
    24721 aataaccagc ctttttcttg catcttctcc aatacatagc gatcccctac attcgcacgc
    24781 acaaaaggca cgcctaactg tttcaaggcc agttcaagac tcatattact cataagtgtg
    24841 ccgacgaccc cacctttcag attccccgca cgtaaagctt cacgcgcaat aataaataaa
    24901 gcttggtcac catcgacttt atgacctaaa tggtcaacca tgattaaacg atcaccgtca
    24961 ccatcgtaag ccagtcctac atccgccttc acttcaagga ctttctcttg caatgcgcga
    25021 atatcggttg caccgcattt ttcattaata ttcagtccat ttggcttggt accaatttcc
    25081 accacctctg cacctagttc acgcataaca cttggtgcaa tgtggtaagt ggcaccatgt
    25141 gcacaatcca ctacaatttt ataattttct aaactcagat gagcaggaaa ggtgccctta
    25201 cagaactcaa tataacggcc taccgcatca ttaatacgac tggctcgccc cagttcggca
    25261 gactccacac aatccatcgg ctcctctagc attgcctcaa tcgcttcttc tacatcatcg
    25321 ggcaatttgg ttccctgtgc tgaaaagaat ttgattccgt tatcatcata tgggttatgc
    25381 gaggcagaaa tcactatgcc cgcctcggca cgaaatgtac gcgctaaata agcaatagca
    25441 ggggtcggca tcggtccagt aaaagcagct gagagtccag ctgccgctaa gcctgcttca
    25501 agtgccgatt ccagcatata accggaaata cgggtatctt taccaattaa taccgttctt
    25561 gacccttggg ttgctaagac tttgcctgct gcccaaccta atttcaatgc aaaatcaggg
    25621 gtaattggga atgtgcccac tttgccacgt acaccatctg taccaaaata tttacgttca
    25681 gccatctttt cttaatcctt catttcctaa gcattttttg ttgcttgcca aatcttgaga
    25741 gcgtccgccg tttgctcaac gtcatgtacg cgaacaattt tagcaccatg catgatcgca
    25801 attaatgctc ctgcgacact cccgacaaca cggtgttcta ccgttttttc taatacatga
    25861 ccaatcatcg atttacgtga aagtcctgct aatactggga aacctgctgc acaaaagtgc
    25921 gctaagttct gcaataattg ataattatgt ctcacggttt taccaaaacc aaagcccata
    25981 tcccaaataa tattttcttt ccgaataccc gcgcttatac attctgccga gcgttgttgt
    26041 aaaaatgcaa acacgtcagc cacgacatcc gcataatcag gattttgttg catagtacgc
    26101 ggttctcctt gcatatgcat aatacacacg ggtaaatcaa gcttagctgc tgtatgtaag
    26161 gcatttggct cacgcaatgc tcggatatca ttgatcaaat ccatcccaac acttgcggct
    26221 gctttcatca cctcagcttt tgaggtatcc acagaaatcc aacaatcaaa gttctggcgt
    26281 acggcttcca ccacaggaat cacgcgtgct aattcttgtt ccagcgtcac ctcttcagcc
    26341 ataggacgcg ttgactcacc accaatatcg atgatcgttg ccccagcatg tatcatgttt
    26401 tccacatgaa aaagggcttt atctaagtca aaaaattgac cactgtctga aaaggaatct
    26461 ggggtgaaat ttaaaatccc cataatttgg ggcgtagata agtctaatac tttattattt
    26521 gcgtataatt tcattaatca ttaccacgat gaaaggtgtg attaattata acgaaagatt
    26581 gagatagaaa aaataactta ttaccaaaac cagaacagca cgaaaagaaa acccctttaa
    26641 tcagagatta aaggggtttg atcgtaccta tttatcagca ggtggctgct ggtcggtatc
    26701 ttgttccgtt tccaccgcac tttcttgtgc tgagctcgcg tttctcctcg ctttattttg
    26761 tgtcacgggt tcgctctctt cccaaccaga tggtggcgtc acaggttgac gcttcatcaa
    26821 ctgctcaatc tgctcttctt caatggtctc atatttcact aacgcatctt tcatcgcatg
    26881 taaaatatcc atgttatcaa tcagaatctg tcttgcacgt tcatagttac gtgtgacaat
    26941 cgcacgcact tcctcatcga taagatgtgc ggtttcatct gacatatgtt ttgcttttgc
    27001 cattgaacga cctaagaaca cttcaccgtc atcttcagaa tacagaattg gccctagttt
    27061 gtcagagaat ccccattggg tcaccatatt acgcgcaata ttggttgcga ctttaatatc
    27121 gtttgaggca cctgttgaga tattttcttc accataaatc aaatcttccg ccaaacggcc
    27181 tgcatataat gtagacaact tactttctag ttgtttttgg ctaatactga cttgatcgcc
    27241 ttctggtaaa aagaaggtta cccctaatgc gcgtccacgt ggaataattg tcactttatg
    27301 tacaggatcg tgttctggca caatgtatcc tacaatagca tggcctgctt catgataagc
    27361 ggtcgattct ttttgttttt ccgtcatgat catggtgcga cgttcaggcc ccatattaat
    27421 tttgtctttg gctttttcaa attcaagcat ggtgactaaa cgcttattcg tccgtgcagc
    27481 aaacagtgcg gcctcattga ctaagtttgc taaatcagcc cccgaatacc ccggtgtacc
    27541 acgtgcaagt gtcatggcat ccacatctgg cgcaatcggt acacgacgca tatgcacttt
    27601 taagatttgt tcacgaccac gcacatcagg taagcccacg accacttgac ggtcaaaacg
    27661 accaggtcgc gttaaggctg ggtcaagcac atctgggcgg tttgtcgccg caatcacgat
    27721 caccccttca tttccttcaa agccgtccat ttcgactaac atttggttta aggtttgttc
    27781 acgttcatcg tgtcccccgc ctaaaccagc accacgctga cgaccaacgg catcaatttc
    27841 atcgataaaa attaaacaag gtgcattttt cttcgcttgt tcaaacatat cacgaacacg
    27901 cgaagcacca acccccacga acatttcaac gaagtctgaa cctgaaatgg taaagaaagg
    27961 cactttcgcc tcaccagcaa tcgctttagc taataaggtt ttaccagtac ctggtgggcc
    28021 gaccattaaa atccctttag gaattttacc gccgagtttt tggaatttac ctggatcacg
    28081 taagaaatcc acaatttcgc ccacttcttc tttagcttca tcacaacccg ccacatcagc
    28141 aaaagtggtc ttaatctgtt cttgtgtcat cattctggca cggcttttac caaaactcat
    28201 ggctttaccg ccaccacctt gcatctgacg cataaagaaa aaccacaccc cgataagtaa
    28261 cagcatcggg aaccaagaaa ttaagatttg cgagaataaa ccccgttttt ctggtaatgt
    28321 cccttcaact ttgactttct tattaagaag atcattgagt aacttatcat catttaatgg
    28381 catcactgtc gtatatttac tgccatcggt tttcgtgaca aaaatttcat tataatcaaa
    28441 acgggcatga cgaacttgat cgttacccaa atcagtaatg aaggtagtat agtcagtggt
    28501 atttcctgac gagcttgaat taaagccttg gtatgcggtc atcattacga cagcgaccac
    28561 aatccaaagg actaaatttt ttaccatatc gttcaaggtt tgacctcttt attgtttaac
    28621 gttaataatt tgttgctaaa gattactata tctgtaaaga aattggaaat tatcccatta
    28681 atagttatta acgaataaac ttacttaatt taagtaagcc tatcctttat aacctgttgc
    28741 aacaatatac acctcacgag aacgacctcg agaagcctca ggtttccgta cttttacaac
    28801 actaaagaga gaacgaattt ctctcaagta ttcatcaaaa ccttcaccct gaaaaacttt
    28861 tacgacaaaa ctgcctttcg tcgcaagtac ttgtttacac atatctaacg cgagttcaac
    28921 taaatacatc gcacgaggaa tgtccactga cggcatacca ctaaaattcg gtgccatatc
    28981 tgacatcacc acgtccactt taccttcacc aacacgcgct aataaggcag ctaatacttt
    29041 ttcatcacga aaatcgcctt gtaaaaaatc gaccccaaca atgggatcca tttccaaaat
    29101 atcacaagca ataatacgac cactgccacc aatttggctg accacatatt gtgaccaccc
    29161 ccccggtgct gcacctaaat ccactacggt catccctggc ttgaataaac ggtcagtttg
    29221 ttggatctca tctaacttaa aataggcacg tgaacgcaat ttttgtttat gtgctttttg
    29281 gacaaacgga tctttaaaat gctcatttag ccaacgagaa gaactcgctg aacgtttttt
    29341 ctttcccata aacttcttct attttttaga tgttttttca atatggggca ttatacacaa
    29401 gtttcaaggc gaatttggta gaaaaaatga attgtatcaa gattgattat aaaatcatct
    29461 actcatcttg cgtgtgtcca aaaatctaac caaaaccacc gcactttttg tcttatcatc
    29521 tgtcacgcac ctgtcatcaa actgtcatat ttgcttatta caatcactgt cgctaccaca
    29581 tggtagtcat tgaaagacac tcaaaggagt aagatctatg acaaaacgtg caatgctttg
    29641 cgctattctg ttagctgcat tcgcttttac cgccaacgca caaacgatta ctggtgcagg
    29701 cgcttctttt ccgtatccaa tctatgccaa atgggcatct atgtatgaaa aacaaacagg
    29761 taataaagta aattaccaat caattggatc gggtggtggt caacaacaaa ttatcgccaa
    29821 aacgattgat tttggtgctt cggatgatcc gatgaaagca gaactgttag cacaacatca
    29881 attattacag tttcccgcca ttattggggg aacggtaccg gtggtgaact taccggaagt
    29941 gaaagcaggg cagcttaaac tttctggtga agtcctcgcc aatattttct taggcaacat
    30001 aaaaaaatgg aatgatcccg ccatcgccac attaaatcaa ggcaccaatt tacccgataa
    30061 agccattatc gtagtccatc gttctgatgg ttcgggcacc acattcggtt ggaccaatta
    30121 tctgtctaaa gtgtctccag aatggaaaga caaagtcggt caaggtaaat cagtgaaatg
    30181 gccgacagga caaggtggca aaggaaacga aggtgtcgca gcctatgtca gcaaaatcaa
    30241 atacgccatt ggttatgtag aatatgcgta cgcgaaacaa aaccaacttg catgggcatc
    30301 actacaaaat aaagcgggtc aatttgtgca accttcagcg gaaagcttta tggcagcggc
    30361 agccaatgca caatgggaaa gtgcggtcgg aatgggcgtt attttgacca atgaaggggg
    30421 tgaaaaatca tggcctgtga ctgcggcaag tttcatcttg ttacataaaa atacagacaa
    30481 accagagacc acgaaagctg tctttgattt ctttgattgg gccttcaagc aagggaaagt
    30541 ggcggcaacg gaattggatt atgttccgct cccagaggaa gtgatacaaa aaatccaagc
    30601 acaatggaaa acagatgtga aatccagtga cggaaaaacg ctttggcaat aatgaaatgc
    30661 agagggcaga taaaaccatc tgccctattt atccaatcac gataagaggg tgattatgcc
    30721 acgacacaaa acccaagcgg aacccgaccg cttacatcat catattattg aactcttttt
    30781 taaacatacc acgcgttttt tcgcggtgtt cgtcttttta ctgcttgccg ccgtgatggt
    30841 ttccttagtc tttggtagtt gggatgccat cacatcattt ggtttttctt ttttatggtc
    30901 agatgattgg aaccctgttc aagaacgtta cggtgccctg atccccattg taggcacgtt
    30961 aattacctca tttttagcct tgcttatcgc cgtacccatt tcctttggta ttgcgatttt
    31021 tttaactgaa ttagcaccag aatggctacg acgtcctatc ggcaccgcca ttgagatgct
    31081 cgccgcaatt ccttcgatta tttatggtat gtggggactc ttcatttttg tgccactttt
    31141 ccaagagcat atccaacccg ccttaatcga ctggtttggt gatttgccaa tactcagtta
    31201 tttatttgcg ggtgcgcctt ttggcattgg gttattcaca gcaggcttag tcttagccat
    31261 tatgattatt cccttcattg cctctgtcat gcgcgatgtg ttcaccattg tcccagccat
    31321 tctgaaagaa tcagcttatg gattaggatc cacaacgtgg gaagtgatgt ggaaagtggt
    31381 actcccctat accaaaacag gggttgttgg tggcatcatg ctcggcttag ggcgcgcact
    31441 cggcgaaacc atggcagtga cctttgtgat tggcaatgcc ttccatttac cagaatcctt
    31501 attttcccca tcaacctcaa ttgcctccgc gatcgctaat gagtttaacg aagccagtgg
    31561 attacaaaaa tccgccttga tggaattagg cttaattctc tttttaatca ccaccgtcgt
    31621 gttatccatt tcacgattat taattctgcg tattgagaaa aaagaaggac gaagataaat
    31681 gtgtaaaacc catttccatt gccgtaaact gaaaaataag ctgatgctta ccctgtcatg
    31741 tcttgccgtt ttctttggct tattttggct atgttggatt ttgtttacct taattacgaa
    31801 aggcattccg gcgctatcca ttgagctttt ggtagaaaaa acacccggtc ccggtgaaaa
    31861 aggcggttta ctgaatgcca ttattggttc aatcctgatg attatcgtca gtacgttgat
    31921 tggcacccct atcggtattc tcgcgggtac ttaccttgca gaatatggcc gttatagcca
    31981 attagccaaa gtgacgcggt ttttaaacga tgtactactt tccgctcctt ctatcgtgat
    32041 tgggctattt atttatgcta tttatgtgtc acaagtcaaa cactattccg gttgggctgg
    32101 tgcatttgcc ttagccatca ttattattcc cgtggtcgtc cggacaaccg ataatatgct
    32161 taatcttgta ccgaataatt tacgtgaagc cgctgcctcc ttaggctgtc cacaatggcg
    32221 agtgattacc atgatctgtt atcgttctgc gcgtgcgggg atcttgactg gggtactatt
    32281 atccattgcc cgtatttcag gggaaacggc gccattactc tttactgccc tctcaaatca
    32341 atttatttcc tttgatatga atggccccat ggccaatatc cccattgtga tctaccaatt
    32401 tgctgcgagt ccattccaag actggaacga actggcttgg gcaggggcaa ccttaattac
    32461 cttatttgtt ttactgctta atatttttgc acgccttttc tttccacaga aatcgaaata
    32521 aaaatgggag aaaccaagat gaatactcaa attgtcaaac tagaagatac aaaattagaa
    32581 gtgaataacc tcaatttcca ctatgctgat tttcatgcgt taaaaaatat caatatgcgc
    32641 attgctaaac acaaagtgac cgcctttatt ggtccttctg gctgtggtaa atcaaccttg
    32701 cttcgttcct ttaaccgaat ttttgagctt tacccaaatc aatatgctac tggcgagatt
    32761 aaattagatg gtgaaaattt attaacatca ccgatggata tttcacttat tcgcgccaaa
    32821 gtgggcatgg tcttccaaaa accgacgccc ttcccgatgt ctatttatga caatgtggca
    32881 tttgggatcc gtttatttga aaaattaact aagtccgaac tcaatgaccg cgtagaatgg
    32941 gcattaacca aagcggcatt atggaatgaa gtcaaagaca aattaaatca gagtggcgac
    33001 agcttgtcgg gtggacaaca acaacgctta tgtatcgcac gcggtattgc aattaaaccc
    33061 gaagtgttac tccttgatga gccttgttcc gcactcgatc cgatttcgac cgcaaaaatc
    33121 gaggaattaa tttcagaact caaacacgat tataccgttg cgatggtcac tcataatatg
    33181 caacaagcgg cccgttgttc tgattacacc gcctttatgt atctgggcga gttaattgaa
    33241 tttgatgaaa ccccaaaaat cttcgataaa ccaagacttc aacgcaccga agactatatc
    33301 aaaggtcgca tgggataaaa aaccaacaaa atcaaattgc atctcgtcta attttaatta
    33361 aaatcaaaca gattatgaac ttatcctcat ttttagatga ggataatgtt tcctccccct
    33421 atacatggta taacgtgagg cgcatatgac aaaaatactg gtggtggaag atgaaagtgc
    33481 gattcgagaa atgatcagcc tattcttaac acaacaaggt tatgacatta ttgaagccga
    33541 agactatcaa agtgcggtca aaaaattagc agaaaaacct caactcattt tattagactg
    33601 gatgttgcct ggccgttcag ggatccaatt cattcagttt ttaaaaaaac aagcagacac
    33661 cgagcgtatc cccgtcatca tgctcaccgc gcggagtgag gaagaagatt gtattacctg
    33721 cttaaatacg ggcgcggatg actacatcac caaacctttc tcccctaaaa tcttacttgc
    33781 tagaattgaa gccgtgatcc gacgcgttta tgaacaaagt cagaatagca ttgagatcga
    33841 cggattgacc ttggatcaag atgccttacg tgtcagctat caaaaaaagg tgattaacct
    33901 cagttccaca gaatttaaac tgcttaaatt tctcatgacc cacccggaaa aagtctatac
    33961 gcgtgaacag ctattagact ttatttgggg caatgatatt tatgtagaag accgaaccgt
    34021 agatagctat attcgtcgct tacgtaaaag ccttgagcaa tatggatttg atcgctatat
    34081 ccaaactgtg cgtggggcag gttatcgttt ttctcaccat tttacggacg atctaaaatg
    34141 agaagaactt tttcaattaa atattttttt atcgaattag caataagcct actgatcgct
    34201 agcctctttt cttattttgc ccaatccttt gcattttggt ttattgctgt tctgctctgt
    34261 tttttaattt ttcatcatta taatgaattt aaactgctta aaatgctcaa tccagatgtt
    34321 aaagataact taaaaaaaac acatctactt gataatattt cccaaaccac ggcctactat
    34381 aaaagtaaaa atcgtaggga aaagattaaa accttacgtt tactgtccaa attaaataaa
    34441 aatattcaat accttcccga tgccatcatc atttgtgata accaagggac tatttcatgg
    34501 tgcaataatg cctcacaaga aatgttctta ttctattgga gcaagaaaat aaacagtaaa
    34561 agtatcttta atgttatttt ttacaacgag tttaaacact acttttatca aaccacgcgc
    34621 aaacgccctt tagtgttgct caccaatgaa catcgctata ttgagatcaa tattaaccat
    34681 tatgataatg aatcgcgtgt aattattgct cgcgatgtta cacaaatgat tcgattattg
    34741 tattctcgtc aaacattctt atcgaatatc aaccatgaat tacgtacccc gttgacggta
    34801 ctacaaggtt acttagaatt actggaagca gaaaaagatc acagcccatt agcacaaaaa
    34861 gccatccaag ccatgcaagc acaaagccag cgaatggcaa atttactgca acagctcaat
    34921 gtgttggcaa aaattgaaag ctcatctaat caggaacatc agcccgtcaa tatgtcacgc
    34981 ttgattttaa acttaaaaga aaacgctaac tttttaaatc actctcatca tcacatccac
    35041 tttgagattg aaccagatat ttatatatta ggggatgaaa gtcagttaca aagtgcggtt
    35101 tcaaacctca tttataatgc catcaagcat tctggtgaac attgccaaat caatgtcagc
    35161 tggcaatact gtaccgaggg ggcaaaattt agtgtatctg ataatggtat aggtattgca
    35221 gagcatcact tatatcattt aactgagcgt ttttaccgtg ttgatgaatc ccgtagcaac
    35281 caaacaggtg gccacggttt aggcttagcg attgtcaaac atgcccttga acatcatcat
    35341 tcccaacttg agattgaaag taaagaaggc gaagggagct gtttttcttt tattctgccg
    35401 aagaagttat tgtgtgctcg cccaaaaacg gaataaacca aaagaagatc attccgatct
    35461 tctttttatc ttgtgaaggt tcaacttaga aaccaatcgt gtttttcttt gtcccttgtt
    35521 tcatcataca ctcttcctct aacgccttga tccaatcctg taccgtttca aacgcacaaa
    35581 aatgatgtcg acgggcaacc aaagcaaaat cacctaaagt aagcatcgtt aatttttgca
    35641 aacgcgtgat gtcggactcc atcaatttcg gtaaacctaa ttttttgact tgcgtgtgtg
    35701 ctaatgcctt aatctgttcc tgttgcaaat aatcaaaatg caattttaaa tcaaaacgac
    35761 gcaatgccgc aggatcaagc cccgccatta aattggtcga taccaccatt actccctcaa
    35821 aacgctcaat ttgagtcagc atttcattca ctcggctatg ctcccaacta tgctgcccag
    35881 cttctcgtgc aaataaaaac gtatccactt catccagcac caacaagcga ttttcctgtt
    35941 tcgcttgttc aaacactttc gcaatttttt gctcggtttc ccccacataa gggctcaata
    36001 aatccgatcc ttgacagagc aacaacggca tatctaataa cgtggctaac cattcagccc
    36061 aagccgtttt ccccgtgcct ggcggaccgt aacaacaaat gcgtccctgt ttcgattttc
    36121 gcaatccttc gctaatttgg tgtaaatctt gtgtacacgt cacataatca agggaataat
    36181 caagtttttg tgcaggtatt gggaaagctt ttttatagcc ttgagcctgt aaagtctggt
    36241 taaatatcgc caacaatttt tcagaaacat tcagctgcgg atcttgctgt tttaaatgct
    36301 tcaccacctt aagacctttt gttagcactg cgggggataa attagggatc tgcgaaaaat
    36361 aacgaatctc tgcttctgat aatgtttcta ccgcctgctc acggatgagc gcttgccgat
    36421 aatgaatcgg taattgtggc atttcaaaaa tgagatcaaa acggcgtaaa taagcaggat
    36481 caatcccctt caccgaatta gaaatccaaa tcattggcgt gctgttattt tctaaaaaat
    36541 ggttcaccca agctttgtgt ttttgtgcaa ctgaccgttc aaaaaagcca ctagaaaaca
    36601 catcctctac ttcatcaaaa atgatcaatg attttcgccc tttcaataac atttgagcaa
    36661 gatgacaacg attcaaacgc ttttcaccat taatcacctc cccatcactg tcttcatgat
    36721 gcaaaaaata acaaggaagc gttaaacttt gtgcaagcaa aatagccaat tccgtttttc
    36781 ctgttcccgg caaaccataa agtagaatat tgacgccttt tttctgacaa tgaaccgtct
    36841 ctttcaaata atctaatagc atattccgca tatcgctaat atgttcaaaa tggcttaagg
    36901 ttaaagaggc gttttgagca accctcaagc attttgttaa aagcgtatct tcgtttaatt
    36961 caaataataa aaactcatca agatctaggg tatcgcccca ttcaatgtga tcatcaacat
    37021 cagaataata agatcgactt ttacccatta atccataact gattaatttg tttgctttac
    37081 tcaccgcact tatcactttc gttttggata tgcctaataa gctagcgata atacgacaag
    37141 acgtgcttaa atctgcacta ccgagcaact ctagccccac ttcgagtgcc ttttccgccc
    37201 gaatatgcat agataattgt aaaatggcaa attctgcttc attcagttcc aaatatcgct
    37261 gcattctatg caaattgtca taagcgactg ccaaataatc aggagtaatc aatggaagtg
    37321 ctttaatttt ttgataacgt gctttaagta actttgtgac ggttggctta atggactgcg
    37381 tgccaaacac acctgatgct ttgcttgatg tttcatctgt tgtcactaat aaatcatctt
    37441 cttcaggtaa tcccaaagca ctcgccaaat catcagaata ataatcattt cttctgatca
    37501 atttattaat ttgattatgt tcaaataaaa tttttaaaat taatttttct gcataaggtg
    37561 aaaccgtcgg tttatttaat ttaatttcac gcataaaacc tctcctatcc tgatctacca
    37621 cgctatttta gaaatgattg cgacaatttg tgtcgcataa aaaagataga gcatttcttt
    37681 ttatatgaat aacttttaca ctaatcacat caaataaata gacaaggaaa agacgatgaa
    37741 caaaccactt ttatatattg atatggacaa tgtgttagtt gattttcaat ctggaatcga
    37801 ccaattaccg caagaaatac aaataaaata tcaaggcaga ctggatgaag tgccaactat
    37861 tttttcatta atgaaaccaa tggaaaatgc cattcgaagt gtctatatcc tcgctaaaca
    37921 ttatgatatt tatattctgt ccacttcgcc ttggggcaat ccgagtgcgt ggatggataa
    37981 attaaattgg atccaacatt attttggtaa agaaaaaggc aatttgttat ataaaaggct
    38041 gattctcagt catcataaac atttacataa aggggactac attattgatg agcgcacggc
    38101 aaatggcgtg gataaatttg aaggtgaaca cattcatttt ggctctgagc aattcccaaa
    38161 ttgacaaacc gtcactcagt ttttactgaa tcaagccaaa ctgcaaagca ttcttgatga
    38221 aacatgtatg caagaggcac aagcagcaat aacacgcttt tggcaacggg aaattaatca
    38281 tgaaaaaatt tttgtaaaaa ccaccgcact tgatgaatta cacagccatg atgccaaaaa
    38341 tatccagcac tttttgcaaa cagaatatca atgcgatgct tatcatttat caacgaacta
    38401 tggtgatttt tattgcattg tgaataaaaa ggatcaccct gattttcatg acagtatctc
    38461 caaactaaaa gcccattata ccgccgaata tcttgatttt gctcaagatc gcaatcacat
    38521 cttatcttca ttgtccctgt tcttaggctt agaaaataaa acattaagca gaaaaaaggc
    38581 gttgcggatc aaccgttatg atgaactttc ggtatatcaa gcaggcaatg tcatggggaa
    38641 atgggcacaa gcaaccgcca ttaaccacct caaacaacaa ctggacaaaa tcgcccttcc
    38701 tccaactacg ctttttgaaa aagtgcaaca atgttatcaa cgcactccgt tgttattcaa
    38761 agatcatcaa gggatttttc aagcaaaaga ggtggcactg atttatccac cacactaccc
    38821 tttctccaca accctgaaga tcgcctttcg ccaattatcc ccttcagaaa cacaatttaa
    38881 ccaacttgaa aatggcacaa aaatcctatt ttgtcatttt gaacaaggca ttaatctatt
    38941 tgatgataac gaaacaacta ttgagtttac aaacctcaac aaggtaagtg aaatattgga
    39001 aatttatcag aaagttgatg gggaatgggt gaaagaataa ttaagtgaat aacaatccgc
    39061 ccgtaaaacg ggcggttttt aggccaccct ataagggcct agtacttcac atgcccctca
    39121 aggggcatgt gaattctgac aaccgttcaa taactctgtt gcctacccct taaggggtcc
    39181 acatattctt tcttcgataa attatcctga atcatatctt ccttttcctg atttcggata
    39241 tattcctcta caactttcgt atttaaacct actgtactta cataatagcc tttcgcccaa
    39301 aaatttcggt ttccatactt atatttcaaa tttgcatgtc tttcaaatat cattagcgat
    39361 gatttacctt ttaaataccc cataaaactt gaaactgcca gtttaggagg tatccttaac
    39421 agcatatgga tatgagcttt cattgcatat gcctctatta tctctacatt cttgtagtga
    39481 cataattgtc ttagtatccc tcctatatca actcgcaatt ttccataaat tgcttttctc
    39541 ctatacttag ggataaagac tatatggtaa ttacagttcc atcttgtgtg tgatagactt
    39601 gaatcgtcat tggatttact tgccatggct tatcctccta tatgttgaat tttggttgtc
    39661 agccttgttc attataggag gatgttttgt tctgctcacc gcttaagctt ttccgctcca
    39721 tacgcaaagc gtatggtttt tatagctaga ctttgtctag ctataataat aaataaagcc
    39781 gcttctaggc ggctttatac taggtcttat aataacttta cattctcaaa ataaaaagag
    39841 tcatttaaat ataatcaaat agttaaatac gatatgattt tagaaaccat atcatctcta
    39901 cgctctttta tagtctcaac agaccaattt tttggatatt ttttcataat atcttgagta
    39961 atattaaatc ttgttttacc atcaatcccc tttccatcat aaatatcaac ttttgagaca
    40021 taatccctat tacttgcctg aatattcttt ataccagata ataaagtaag attacctaat
    40081 gaattaataa actctttagc atcattttca gtaaaatatt gagaccaatt taaatcatct
    40141 tttttccatt cctttggcag aatatgttca gtatgaatat cattagatat ttctacaaag
    40201 ctcatttttt cttgagtatt atattctaat aagaatagaa ctggcttatg ccaacttttg
    40261 ttataaacat tttgtctagg taagaaagac tgataagatt catacttttc taggtttttt
    40321 aaaattacat tcttgatatc aactatatca gaatgttttt taacttcttt tattatattg
    40381 aatgaagttt gtttaaccct acttgacgta ccttcagcaa tccaactttg ataaaaatat
    40441 ctcattatca aatttttcaa taaatcaaag tcacgataat ttttttgctt agccgtagct
    40501 aatatagctt tccaatataa tttgttaggt aaatatttta ataaagaaat atccgagtca
    40561 aaattatcag acacaatttc aactaagttt tttgcaaaat tttctatatc caagataaga
    40621 ctatgtggtt ctttatcttt taattttatt ttatattctt cctgtaacga atttctcgga
    40681 ttttctgcag tagaataaaa caaatataaa ttaaataaat tttgcatatt ttccttactt
    40741 tgcttacata gattctctat tcttttccaa acctctataa aactttccct atcagtttta
    40801 caatttaatt tctgtaataa gtatgctttt ataatatcag ttggattgag atctagcccc
    40861 ctatcattta atactgaaaa taattttatc gcaaaacttt catcaacaca ctttatccta
    40921 attaaaagaa ccctttcaaa aatataatca atcatacttt gaaagtttgg aatatagtcc
    40981 tctgatgagg gattatttgc ttcttcaatc aatcttttaa aataaaatgc tgtttttaaa
    41041 aatctatttt cttcggattt gctttcatta tctaaggata taccatcaat aatacttgtt
    41101 ttaaataaag aatgattatc aagatgggtt gttaacttaa gccttgcatt atgaatctca
    41161 tcttcatcat cacgtatgca tttattaata actatgtttg ttttggatga taaatcaagt
    41221 ttcatatctc ttaacacaca aaataatata gttaatgttg tcaacctttg ttgcccatct
    41281 acaatctcaa aacttttatc tttcttaata acaactaaag aacccaaaaa atagttttga
    41341 tcaacatcac cattcttttc ataattttta tatgcctcta atatgtcata ccataattga
    41401 taaactcttt ctttatccca agaataaggt ctttgataaa ttggtatttg ataaaatata
    41461 tctgaatcac taaatattct ctttatattt aaggtttctg gataaaacat tggttgttcc
    41521 atattaatta ctcctgttta taaaaacgat aaccaccaaa aagcattacg tcttttcagg
    41581 tgattagtat tatagcgacc ttgcaatttt tccataaaat aacgacttgc aagctcagag
    41641 ggtattagaa gcatcatcag aaatactaat aatcaaactt tctttttcta cttgagtcat
    41701 ttctggcttt ttaatctata ttgttaaacc tctacaccac caaaggctgc attttgatta
    41761 cgttcagcat ccctgcttat cagtagaaag tgacttttca caccctattc atccatgatt
    41821 aaaagtgatc taactttaaa aattttcctt atgttttgca ttttcgataa tttttaagaa
    41881 atattgatgc ccttctaata acgtgtttaa tgcatcttga atcggcccca ttgcatcttc
    41941 taaattatcc tcttcataac aagctatcac ttgttgaaca tctaatggct taatgggcaa
    42001 ataccaacat aaatcatctg gataaaattt aaagcctaat gcttgcaatt gcggaaatgc
    42061 ttcattttga tttttcaaaa acgttttcca cttgtgttta gtttgtttta ttttttcatt
    42121 tccccaacat ggataaaata caaaagccat tctatctttt tggttagaaa ataatgtggt
    42181 taaccaaaac tgattcccct cattttcttt tagcactttc tctgatatta aaatatatct
    42241 tgctaaactg tttttccaag atggggattg ttcatttttc tccgtttccc acaaaggaat
    42301 agtaaaatta atctcatttt catgaaaatt aaacacacct ttcgttgaat ccaactcttg
    42361 ttctacgaaa tcttttacca cctcatcaat aacaccaaag attgttggct cgagttcttc
    42421 ctcaataaac gcataagcct catccaacat attgatattt tcaagcacta atttcactgc
    42481 ctgttgtttg ctcatagcaa tctccttatt ttcattaaaa agttagtatg tgtttgacaa
    42541 actgtttacc caaccaaagt cctaaattat ttgggttatg ttttaagtga gtattaattt
    42601 cacgatttaa gtcatgggca aaattacccc aagataatcc aataatttgc gaattatttt
    42661 catgttcctc tgggacttta cctgttggtg ttaaataaat gattttccat ggacgaatgc
    42721 ctgatttcgc catagcaacg tcttggtatc tttggagttg gttaatgcct tccacggcat
    42781 caatttttac ttcaataaaa agtaaaaagt tttccccatc aatttcaatg tccactcttt
    42841 cactctgctc acctaacggg cagcattctt cagtggcacg ataattttta attttttcca
    42901 ccccaatact gcgaggaagt gcctttaata agctattaag gaaaaaatcg ccctgtccat
    42961 gggtttcgga tacatctaaa aaccaacgta gtgttttact attgcgtacc tcattgcgac
    43021 ctaaatttgc tgccgcccat acatttgcca aaatgcctct ttctttttcc tgttgaaaaa
    43081 aacgagatac gctctgataa gtttcaaaaa attgctgtaa tttgaccgca cttgggataa
    43141 cgatctcttt cttttttgat gcaggttcgg taaaagaaat cgttgaacag acatccaaaa
    43201 agtgccttaa ctgggtaaga tttaaagcct gataaaatgt cgctgatgtt tccattatgc
    43261 ctcctatttt tattcatact ataacaactc taacgtcatt ttatgtcgta tagtgtgtta
    43321 ggtttactca aggtgtatta ccaccaccga aaaatcatct cgtcttttta ggcgtttggt
    43381 atattgtcta agtgcggtga gtttttcttc gattttgtcg aatttctgcc aaatggcgtg
    43441 tctgatgtgt tcggggatgt cgtctgttaa tccatccgaa cacagtaaaa gagaatcccc
    43501 tttttgtaat tgatattgct cggtgaaaat acggaaatcc gtttcttcgt ggtctgcgat
    43561 gagtgcatcg gataagccgt aatacattgc ggcatattct gtgcgttgat ctgggcttgg
    43621 gatgagttcg ttcagtaaaa tatgatcttg gctaagttgg atccattcgc ccatgggagt
    43681 aatacgatac gctcggctat cgcccacatt catgatcaaa cattgtccgt tgggtgagag
    43741 ttgagcggcg acaaaggtac agcttgagcc gtaaatacgt ttacaatgtg cttcacaaaa
    43801 ttgttgatgt gtggctctta accattggga attgagatgg ttacaagctt gcaatttttc
    43861 cataaaataa cggcttgcaa gctctgggcg agggctatta gacacaccgt cagaaatgcc
    43921 gataatcaaa ttttcctttt caatttcaat cgtttctgac ttttttagta catattgata
    43981 aacacgttca ccatcaaaga gtgcatcttg attacgtttt ttcagcgtcc ctgcttgctg
    44041 acagaaagtg actttccaca ttattccatt cccattttat tttttattta tatagataac
    44101 attgttttaa aattgaacgc atctattgta gcgtagcaaa tgatttttca tattcatttt
    44161 tgaatatctg acacattagc gttctgtttc ttgatgaggc tcacaatttt tctgttgtaa
    44221 cacttcatct agtgccaaca gcgcatcaag tgcggtcatt tttaagccta aaaacttcgt
    44281 tttacagatc acgcctgatt cctgtgggtt aatacgaatg aagctccctt tcttcatttt
    44341 tgcaatgcgt tccccaaagc gacgaacggt aggaaccgtt tttcctgccc ccagttcaat
    44401 gaccacaagg ttgtcaaccg ttttcagcca aacctctaat ttcaaacgtt tgatttcctg
    44461 ataagtatca ctgtagcacc aatcgtcaaa catcaagaca ttttgacgca cttgcgcacc
    44521 acaatccgga caacgcggga tatcactaat aatacgatga ttttcctcgt ccacctcagg
    44581 gtgaaaatgt cgtgcagacc aacttatatc acgacagttt ttgatacatt gcatccgctc
    44641 aatcgtccca tgcacttcat aaacccgacc atcatcaaaa ccagcttttt gaaaatgtcc
    44701 atctacattg ctagtaaaaa caaaatagcc tcgtgctttt tgtgctgccc accgctgtaa
    44761 aatttgatag ccttgatgag gtgttgctcg ccgatattga tgtaagcgat gcccccaaaa
    44821 ccaatacatc agttgtgggt gtaaatcgaa agaaagtggt gtggcaaacg tttgaaaatc
    44881 taaatttaac gaagctaaag gtggataagc gttccaaaat ccgcccacac tacgaaaatc
    44941 aggtaaccct gaatccacac tcattcccgc ccctgcggta attaaaatac cgtcagcctg
    45001 tttgatatag tcagccgcaa tctgtaagtc cgtcttcatt gctttctcct agtagcttat
    45061 tgagtcagaa aagactttca ttattttttg ttgttttgtg cgttgttctt caactttttt
    45121 caataaagca gaaagttgtg tctcatcagc aatgggattt cccgctaaca atacctcttc
    45181 caaaaacggt aattcaaata atggcgaaat atcgcgaatt tgattaaacg gtaaggatac
    45241 ttctcgtaaa cttttacact gtgctaaggt gcgaatatca gcgatttgtc tatgtcgaat
    45301 agagaatcgt tccaaacggt taaagtaacg taaatcaggg atataatcta aggatggacc
    45361 tttataaaaa ccaatttcag ttaaacaaaa aacatgaatt aaatccgttt ttcttcttaa
    45421 ctcgatttcc gcactcggct cataaaactg tttagcggga gtgaaaagtt tatcgccatg
    45481 ataaatatgt gtcgtaaaga ttttcttcca aagcacaggc aacgcatccc accacgcttg
    45541 ttgttcgtct gtcacaatca gagaaaggcg aactccctcc tcgttcatct cggtaatcac
    45601 accatttgcc tctaactgtt ccacaatccg tgccgcacga ttaaatccga ctctaaactt
    45661 acgctgaatc tcgctgattg aagcgtaaca atactcaatt acaaagtctt tcacttgggg
    45721 gaataattca tcaagtgcca atacattgtc tgatactttc atcgccataa gactctcctt
    45781 tgttgtattt tttaccctca tcataatgac cgttacgaca aaatatgtcg caatgaaatt
    45841 ttggatataa aaaagcctgt tttgtcaaac aaacaggcat tcaagctagg tcataagtct
    45901 gaaaagaaaa aatattacaa atattctttc ttcacatgcc aaatatcttc accgtagcta
    45961 gctaaccaac catccaacat ggcactttca accaccgtgg cttgcataac ataataatca
    46021 ggatgtgttt cgagaagagt ttgatcttcc gataatgggg tttcaagtaa ataaaaccct
    46081 tgtaagcggt ctatatggaa agtgaggcgg atttttttac ccctaccaaa accaaaacgc
    46141 gcttcatcca tatatttttt taagttgaat tcttttgggc gttggaaagt gaaggtggag
    46201 gcgttgacat caagaaaacg atgtaaggct aaatggaaaa tattgccatc ttcgtactgt
    46261 gccactaaat agcaactcgg tccttgttgt accaatgcca agggtttaat ttgtgctgaa
    46321 tgctgcttcc cttctgaatt tttataacgg atattgagca ttttattttg gtaaagtgcg
    46381 gtactaatta tagtaaaaaa ttcaggattc attttggcag gaatcaaagg ctgactggtt
    46441 ggggcaatag cgactttgcc taaccactca ctgcctgctt ttttcgcatc atcatccaat
    46501 aaattacgct ttgcctgttc aaaaaacggc tccatcgatg ccataatatt ggttggtaag
    46561 agggtagcaa gttgattttt agcaagcatt aagactaagg actgatgctc cgttaaaata
    46621 ggtaccccca gtccattgct attctctttc caacggtagc cacaaggttt ctcaccatca
    46681 caatcgagtt ctgttttaaa tgcctcacac aaactcaata attgtctctg gatagtacgg
    46741 atatcccttt tatagcctat ttcagctaat cttgcttgga tttccttggc gcttgttttt
    46801 ctagatttgg gaatcaaacg taaaatggct aactgaagat gtaacgcccc gtatttgtcc
    46861 tctttcatct ggtctcctga ttgcacttat cccttatgcc ttaccaaaaa acgccaaaat
    46921 attctcccga atggcacgca cagggaattt aataaacagt tgccatctgg cttctgaata
    46981 aaaaggctga tggaacggtc ttaatcgttt atacacctca aacgcttcct ctctacgccc
    47041 taaacgatat aacgcctccg cccaaatcag ctgggcttta gcgtacatat gcatatcatc
    47101 ttgcgcagaa accattgcac aagtggtaat acattctgga taacgtttta ggtttttgag
    47161 gataagtgcc gcattggttt ttgccgtcgc aaaaatagtg gcaccctcag gatgtgttat
    47221 tgaatccaac atctttagcg acgcatcaag cttattaaga ctaatcaaca ccgagcttaa
    47281 aaacagttta tcttcgccat ctaattgttg ttgagtgaca aacgcttgat aaagttgttc
    47341 aagctcctca acgtgtttca agtgaatcaa tagattcgct aattgcattt gtgcagaacg
    47401 gtataccctt ttattgtcca ttggtaccgc acggtacatc gctaaaacgg tatcaaaatt
    47461 acgcaacatt tttgcgggtt tttctttttc caataactct aaaagtgccg ctttttgaat
    47521 ttgtacaaga tgataaagat caggttcaat ctcttgatcg atgtccacat cttccaatgt
    47581 taataaggcg gctttcatct ttttttgttt cgctaattca atcgcaggtc ctgcaaccgc
    47641 caaaaagcgt tgacttaagt tttcatctaa catagttaac ttgctttatt gcacctcaaa
    47701 gaaatgttcg cgtaattgtt gtaattgatc gcgcacggcc gcggcttttt caaactctaa
    47761 atcctgtgcg aacttataca tttgttgttc taatttgtta atttgttgct gatattcttt
    47821 cgctgtttgc ggcacagtat aaagtgcggg cgtttcttcc acttttttcg tctgttgacg
    47881 cgatttcgct ttgtagttgg caccttgtcc aatatccagt aactcgccga ctttcttatt
    47941 caatgcctgt ggcacaatcc cgcgcgcctc attatatttg atttgttttt cacgacggcg
    48001 attggtttca gtgatcgctt tttccattga atgagtgatg cgatctgcat ataaaatcgc
    48061 tttacctttt aaattacgcg ctgcacgtcc aatggtttga attaatgaac gttcggagcg
    48121 taaaaagcct tctttatctg catccaaaat cgccaccaaa gacacttccg gaatatctaa
    48181 gccttcacgc agtaagttga tcccaactaa cacatcaaac tctcctaaac gcagatcacg
    48241 aataatttct acgcgttcaa cggtatcaat atccgagtgt aaataacgta cacgaatgcc
    48301 atgttcatct aaataatcgg tcaaatcttc tgccattttc ttggtcagtg tcgtgactaa
    48361 aacgcgttca ttttgatccg ctctttggcg agcttcagac agtaaatcat ctacttgaat
    48421 cgccactgga cgaatttcaa tttcaggatc caataagcct gttggacgca ctacttgatc
    48481 aataatttcc ccagcggatt tttctaattc ataaggaccc ggtgtggctg agacataaat
    48541 cgtttggggg gctaaacgtt caaattcctc aaaacgtaaa gggcgattat ccaatgcgga
    48601 aggtaaacgg aagccatatt ccaccagcgt ttctttacga gaacgatcac cacgatacat
    48661 tccaccaatt tgcggcactg ttacgtggga ttcatcgata atcagcaacg catctgaagg
    48721 catataatcg aacaaggttg gcggtggttc gccttcatta cgccctgata aatagcgtga
    48781 atagttttca atgcccgagc aataaccgag ctcattcatc atttcaatat caaattgggt
    48841 acgttgtgta atccgttgtt cttctaataa tttgttgctt tccaataagc atttttttcg
    48901 ctccgcgagt tcttgtttga ttttttcaat ggcatctaaa atccgctccc ttggcgtcac
    48961 ataatgggtt ttcggataaa tggtatagcg agggactgta ccaaaacttg tgcccgttaa
    49021 tggatcaaac aagcttatac gttcgatttc atcatcaaat aactcaatcc gtaccgcttt
    49081 gtcatcggat tcggcaggga aaatatcgat aatttcacca cgcacgcgga atgtgcctcg
    49141 ctgaaaagcc tgatcattac gcgtatattg caattcagct agctgggcta aaatttggcg
    49201 ctgattaatg atcgcaccgg tttgtaaatg taacatcatt tttaaataag aatctggatc
    49261 gcccagacca taaatagctg aaacggaggc gacaacgatg gtatctcgac gttctaaaaa
    49321 tgattttgta gcggataaac gcatttgttc gatttgctca ttaattgagg catctttctc
    49381 aataaaggta tcgctacttg gtacataagc ttctggctga taataatcat aataagacac
    49441 aaaatactca accgcatttt ctggaaaaaa tgctttcatt tctgcataaa gctgagctgc
    49501 aagggtttta ttgggtgcga gtagcatagc tgggcgattt aattgtgcga tcacattggc
    49561 aatcgtaaag gttttccctg atcccgtcac ccccaataaa gtttgatggg cgagcccatt
    49621 ttcaagcccc tcaatcagct gtgtaatggc ttgtggctga tcccctgaag gcgaaaagtc
    49681 cgaatgcaaa ataaagggtt ttgtattgat tttatctgtc atagtcttat taacattcta
    49741 ttcaaagtgc ggtcaatttt atcacaattt tgtaacagtt tttgatttaa aaaatctaag
    49801 ttttacacag agttatattt gtcaagattt aaacctcaca attttaggaa aaaattctct
    49861 tttttttatg gattttttat aacttattga aaaataaaaa aatgttattt tgcaaccaat
    49921 tctataaaga gatgtcataa taccagttat tctctagctt gagcgatttt tttttacaac
    49981 aactcacaga cttatccaca ggctctgtgg atataaaaag cagttaaaaa aaagaaattt
    50041 ttttgccttt ttaaggttga caagacagat caagcacatt atcatacgcg acctaaattc
    50101 cttgtgatac agtttttttc ctccttagtt cagtcggtag aacggcggac tgttaatccg
    50161 tatgtcgctg gttcaagtcc agcaggagga gccacctttt tcttttggtg agcttttatt
    50221 tgtctccttt tataaaagtt tcatttttta ccaaaagctt ttaagcccat atcctcctta
    50281 tgggctttta ttttttcttg tatagtcttc tctttcccca tttttgcata tattatacgc
    50341 gaccatattg cctgcttatt tgtttatagg atgttaaatg ttagtagaag cttcactcgc
    50401 cattgttgtt gggttgatta ttttagtgtg gagtgccgat cgctttgttg atggtgctgc
    50461 cgcattggcg cgttatcttg gtatgtcccc actgctaatt ggcattttaa ttatcggctt
    50521 tggcacatca atgcccgaaa tggttgtctc tgctttatcc gcgcttaatg gtagtccggg
    50581 gattgcatta ggtaatgctt atggctcgaa tattaccaat attgctttga ttcttggtct
    50641 cactgccttg atcaagcctt taaccgtaca tggtagtgtg atcaaaaaag aactgcctat
    50701 actattgatc gtcactttac tctctgccta ttttctattt gatatgcgca tagcacgcct
    50761 agaagcgatt gccttattag cactttttat tggttatgtg gcatggacaa tttggtcaag
    50821 taaaaaacaa cgtgtcacga ttcaagccaa ttatgaagaa gataatagtg aacaacatct
    50881 gtcttttaaa tcggccttat tttggttgat tatcggttta gctttactta tgttaagttc
    50941 acaattgctg atttggggag cggtaaaaat tgcgcattac ttaggggtga gtgatttagt
    51001 gatcggctta accgtagtgg caattggtac atcattgccc gaagtcgctg cgtctatcgc
    51061 ggctgcacgc aaaggcgaag tagatttggc cgttggaaat attattggat ccaacttata
    51121 caatacgctt gcggtggttg gtcttgctgg tgttattatg cccattcaag ctgaaaatgc
    51181 tgttctatca cgcgatatgt tagtgatgct ttcgttaaca cttgcactct ttgttttagg
    51241 ctttatcgct tacaaaaaac gaggtcaaat tggtcgccta tccggatttt tatttctcag
    51301 tagctacata ggttataccg ccttcctgat tcacactgcc gttatcacta actaaatagt
    51361 gtggcgccac cacgtactgt tattgtcgtc ccgtataata aactcgttgc aaaaaagatc
    51421 agcactatcc cggcaacgag tttcaataat cctccccaac gttgttgcag tgttggggaa
    51481 aattgatacc actttcctac attcatcgcg gtatttcggg catagagcac aattaacgca
    51541 aagcccgaca acgtcaatcc tgtcccaaat gccatagcaa aggtagcgat aatcccccaa
    51601 gaatataaat caagcatgta cgccaaaaac aaaataaaaa tcgcaccaga acaagggcgc
    51661 ataccaatac tgaaaatcac taaaagctga gattgccaat cccgtgcttg tgtcaactgt
    51721 gatggattcg gcgcatgctg atgaccacaa ccacacgtca ctgaatgagc ctgttcaggt
    51781 tcaatgggac gttgtccaaa tttaattggt gagcgatcaa attgaagagc ataaattttt
    51841 agtggcgact tttgtcgtgt tttcacataa tcgagataca attttcgccc attttgataa
    51901 caccatcgga tgcccaacaa taacaggaat aaaaaggcaa tacgttctaa ccaaagttga
    51961 ctgagcttga aataagcgga agacaaattc agtatcacca cgaccaatga agtcaagcag
    52021 actgcaacgc cgccttgaac aagcgaggag agaaaagtga gtgtcatact cgttttgagc
    52081 tgagtttggt gagtagataa gtaggtcgca ataataaact taccatgccc tggaccgata
    52141 gcatgaaaca caccatataa aaagctaatc ccaattaacc acatccccgc atcggtttga
    52201 tgggtttgaa tttggtgtaa ataatgggac attaactgat taatatcacg ttgccaaatg
    52261 gcgattttaa aaaataaata gggaaataaa aaataagcgc caataccaag tagtagcaga
    52321 agaagaatat atttgatcgg aaacactatt cgcataataa catcactttc tgtgcaaaaa
    52381 taacccctaa agaatcgtct tcattacgtt gtgtttgatc caacgaactg gcatactcac
    52441 gaattttagc atccacttga ggctcaatca cacgaccttg gcactgtgga ggcagtgctg
    52501 aaaaatcaag cgcattttta tttccttggt cataatacat ggcaacatag taggttggat
    52561 cgtaagttaa caacgtcaat tcatcctttg ctaaggttct cggttgcgat aacaagaaat
    52621 caaaataata ttgcacctga ttctgatttg atttcatacc atagttctgt ggtttggcgc
    52681 gatattttat tttttttcca gctttatcgt acaagtaact aaaataatgc tcatgtacaa
    52741 tgttgcccat cacttcttca attaacgctt ttaacgcctc tttatcccct cgtgtttggc
    52801 gaagatcata cagtaccgcg gcagagcttg cctcatcgag cgtccattgc atcgaaaaac
    52861 caatgagttg ttgctcttgt actaggattt ttgttttcat atcgataaac gcatgtgggt
    52921 gtgcttgcac cacaatagca aagagcaagc acactacccc gaaacaatag cgagaaaacg
    52981 ttttcatgtt aacaacctta atcttaaaaa tactttgtcc atgttgtctc agataagttc
    53041 acgcagtagc gcttaaatca caatcaaaga gaaagagcag tctaattttc tggctaaacc
    53101 gttttcaaat agagtgaaaa acatgcacaa ttattttttt ttgtgattta cttcaaaaat
    53161 aatgtaaaaa ttgtttctct ttaatgtaaa tttatgtaaa atgagcaccg tcaagtgatt
    53221 gcttgatatt cataaagttc ctaaataaaa taatcataaa tagctaaact actttcctac
    53281 cctccacttc ggagggtttt ttttattttc aaggggttag ttcactccca catcttcttt
    53341 ttttctttta gtggctgttt ggtggcaacg acgttactta atagggcgcg actcaacgcg
    53401 cgttttcaac aacccattat tttatctgcc gtattgcgta aactgctttt gtttctctga
    53461 caagacgttt ttttatttgt cagttagcta atctaacaaa tttcaagtaa aataaccgca
    53521 cttttatttc aaacgcataa cgagagaaat tatgtcatca caatttgttt atacgatgca
    53581 tcgcgtgggc aaaatcgtac caccaaagcg tcatattcta aaagatattt ctttaagctt
    53641 tttcccgggt gccaaaattg gggtacttgg tctgaatggt gcaggtaaat ctacattact
    53701 tcgcattatg gcgggcatcg ataaagaaat cgaaggggaa gcacgtccac aaccgggcat
    53761 taaaatcggc tacttgccac aagaacctaa actcgatcca caacaaactg tgcgtgaagc
    53821 cattgaagaa gcggtcggtg aagtgaaaaa tgcgttaacc cgtttagatg aagtgtatgc
    53881 cctttatgcc gatcctgatg cggatttcga taagctagcg gcagaacaag ccgaattgga
    53941 agccattatc caagcacatg acggtcataa tcttgataac caactcgaac gtgccgcaga
    54001 tgcgctacgt ttacccgatt gggatgccaa aatcgaacag ctttcagggg gggaacgtcg
    54061 ccgtgtggca ttgtgccgtt tattgcttga aaaaccagat atgttattgc tagacgaacc
    54121 aaccaaccat ttggatgccg aatctgtggc atggttagaa cgcttcttac atgactacga
    54181 aggcaccgtg gtggctatta cccatgaccg ttacttctta gataatgtag caggctggat
    54241 cttagagctt gaccgtggtg aagggattcc ttgggaaggt aactattctt cttggttaga
    54301 acaaaaagaa aaacgtctag cgcaagaaca agcggcggaa tctgcccgtc agaaatccat
    54361 cgaaaaagaa ttagaatggg tgcgccaaaa tccaaaaggt cgtcaagcga aaagtaaagc
    54421 gcgcatggct cgctttgaag aactaaatag tggtgaatat caaaaacgta acgaaaccaa
    54481 cgagctcttt attccacctg gcccacgctt aggggataag gtgatcgagg tacaaaacct
    54541 aacaaaaact tacggtgatc gtactttaat tgacaatctt tcctttagca ttccaaaagg
    54601 ggcgattgta gggattatcg gtccaaacgg tgcggggaaa tccactttat tccgtatgct
    54661 ttcgggtcaa gaacaacctg attcaggtag tattacccta ggggaaacgg tggtattagc
    54721 ctcggttgat cagttccgtg atgcgatgga tgacaaaaaa accgtatggg aagaagtctc
    54781 aaacggacaa gatattttac gcatcggtaa ctttgaaatg ccaagccggg cttatgtagg
    54841 acggtttaac tttaaagggg tggatcaaca aaaacgtgtg ggtgaattat caggtggtga
    54901 acgcggtcgt ttacacttgg ctaaattgtt gcaagcgggc ggtaacctgt tgttattaga
    54961 cgaaccaacc aacgatcttg atgtcgaaac cttacgtgca cttgaaaatg cgatcttaga
    55021 attcccgggc tgtgccatgg tcatctcgca cgaccgttgg ttcttagacc gtatcgccac
    55081 acatatttta gactacggtg atgaagggaa agtcacgttc tacgaaggca acttctctga
    55141 ttatgaagag tggaaaaaga aaacctttgg tgcagaagcg acccaaccac atcgtatgaa
    55201 atacaaacgt attgcaaaat aaatcaaaaa aataaaccgc actttcaggt gcggtttatt
    55261 attgtttata aagcacgtag ctttactcct tcttttttta agcgccataa ttgataaaca
    55321 tggattaaga ctaaaaatgc atttaatcca gccacgggat aagcatcgat acgcaacgcg
    55381 taaatcacaa ataaaattgc ccccataccg ttaacgaccc ggataaaaat gatattttta
    55441 aacagaaatg atattgcaac caacaatccc gctacataac ctaacagttc atttacatta
    55501 aattccatat tgcctcttta aaataaatta tcaatttcgt tagtagcgct aatcataaat
    55561 gattttttat tctactcaaa gagtacaatt attaagcaaa cggttgcaaa aaagaaatta
    55621 atttattttt tttcactaaa taaatttaag ctattttctg acatttaagc aaacacgacc
    55681 tggactaaaa acatatataa tcctgttcca acagcaatag aaagaaacat atttctacgc
    55741 caaaagtgca atgctagtac aacagcaccc gcaataaaat caggtatgcc gtggtttcca
    55801 ctcaacacat caacatcttt atagcaatat acgactaaca tgccaaacat cgctgcgggt
    55861 aacactttac ctaaatattg tatatagcta ggaatagggc gatgagcggg aaatacccaa
    55921 aaaggcaacc aacgaaaaag ctgtaccccc acaaccccca ttaagatcgt aataatttgt
    55981 tcaacaaatg acatgtacta ctccactttc gctaacttag cgctcaattt aacgcgacgc
    56041 actgttaaag cgacccaaat cccaattaat gtcggtaata gaaaataggt tttccccaca
    56101 actaacaagg cagtaaatgc aataccgagc cctaacaatg cactttcatg tgagcgttcc
    56161 ttacaccatt gctccacaaa aatgactaaa aataatgcgg tcatggcaaa ttcaatgccc
    56221 gttaaatcaa aaggtaagat tgaaccaaat aaggcaccaa ttgccgcccc aatgacccaa
    56281 tacaattgca aatagaaact cacaaagaaa aaataccaac ctctgtcgat cccttcaggt
    56341 accttcgcca tataatttaa tgaaaaggct tcatccacta aggtactaat caaatacccg
    56401 cgctttttgc ctaaataagc gccgtatttt tctagcatgg caatcccgta gaaaatttga
    56461 cgcccactca ccattaaggt gattaacaac acgttcacag gtgaaaatgg ggcaaccaat
    56521 aaacctgcaa caataaattc aaccgagccg gcataaataa atagtgccat taaaatcgga
    56581 tagagtgctt caaagccgag cgccttcata tagaccccat acgcgatccc taaaaagaga
    56641 aaaccagaca aaatggggaa actatagggc aatgcggctt tagctgccct aaaaataggg
    56701 tgcttattaa catctaacat gttgattatt ccaatacaga tagcgcgggg agcgtcgaga
    56761 aactttgcga ttttaccgtt tgataaaaat catcgacaaa tgctacattg gcatcaatcg
    56821 cacgaattgc cgcatataaa ttactgtata agccttgctt agtgatttta cgcgacacca
    56881 aataaccacg atctaaatac ggtttagcgg cccaaaatgg cagtgctgcg atcccccgct
    56941 tactggcgac aagttgaata atcgcaatcg tcaattcgct ggtacggcga gtggggttga
    57001 tccctctcgg gtgtaacact ttacgcaaca aatccaacat atcgtcaggc acgggataag
    57061 taattagagt ttgatcaata aaatcttctg gttcccaaat ctctttcgtc gctaaagggt
    57121 gatctttagc acataacccc accatttcat aggaaaacaa cggtttatgg ataatcccgg
    57181 ccgtttcttc aatctcagaa acgaccgccc aatcggcacg gtgcgttaat aacaatccca
    57241 cgggatcggt atgaaaaccc gaaacaatat ctaattccac taaaggccaa ttttggcgta
    57301 aggaatccat ggccggcatc agccaatcaa agcaagtatg gcactccacc gcaatacgca
    57361 actctcctgc ttcgccctgt tttactcgag cgagatcgcg ctcggcttcc acgactttcg
    57421 gcaaaatttc attggctagc tgaatcagtc gttcacccgc aggcgtaaaa tgtaacggtt
    57481 gggttttacg ttcaaataaa gggagaccat actggtcttc caataatttc aactggtgag
    57541 acaaagcaga ttgggttaaa tacacacgtt ttgccgctaa agacacactg ccggtttctt
    57601 ttaacgccaa taaggttttt aaatgtcgca gttctaaaaa aatgggtttc attaaaaaga
    57661 ttcatcgaaa taaggggaat aattgcacat tatcatatac caaaatccct attggatcac
    57721 taaaagcaaa caaaagtgcg ctcaatttta tcaaaattgc taagcgcaac aagatgttag
    57781 cccaatccta tcgaataggc ttaatggtat tgatgtgtat taaaaatttt catgtttatt
    57841 gtgaaaatta tgatattgca taatggccta aaatacttca ttctatatcc atacagacgt
    57901 ttagccgtct atttagagaa gaacaacatt aatttgagtg aggtatgact atgacaacat
    57961 ttcatgtagc cggttttccg cgtgtaggtg caaaacgtga actaaaattc gcccaagagc
    58021 gttattggcg tggcgaaatt gcagaacagg atttattgga gattgcacaa aaattacgtg
    58081 aaatcaactg gaaacatcaa gctgcagcca acgccgattt cgtcgccgtg gcagacttta
    58141 cattctatga tcatatttta gatttacaag tggcaacagg cgccattcca gcccgtttcg
    58201 gctttgatag ccaaaattta agtttaaatc aatatttcca acttgctcgt ggtaaccaaa
    58261 cccaatttgc cattgaaatg accaaatggt tcgacacgaa ctaccactat ttagtgccag
    58321 aatttaccaa aaataccgaa tttaaagcca atcctgcgca ttacgttcaa caaattcgtg
    58381 aagcgaaagc attaggtttg aaattcaaac caacgatcgt tggtccatta acgttccttt
    58441 ggttaggtaa agaaaaaggt gaagctttta atcgttttga attgctcgca aaattagtcc
    58501 ctgtttatgt ggatattctt aacgcattag tcgaagaagg cgcggaatgg atccaacttg
    58561 atgagccagc gttagccgtt gatttaccag cagaatgggt agaagcatac aaagcggttt
    58621 acaccacctt aaaagaaaaa gtgaacgcaa aattactgtt agcgacttat ttcggctccg
    58681 ttgcagagca tgctgatctg cttaaagcat tacctgttga tggtttacac attgatttag
    58741 tccgtgcgcc agcacagctt gccgcttttg aagattacaa caaagtcctt tctgtcggcg
    58801 tgatcgacgg tcgtaacatt tggcgtgcaa acttaaacca agtgttagac gtggtggaac
    58861 cactcaaagc aaaattaggc gaaaacctgt ggattgcacc aagttgctca ctgcttcaca
    58921 ccccatatga tttagaagta gaaacgcaac tcaaagcgaa caaacctgaa ctttatagct
    58981 ggttagcatt cacgttacaa aaagtgcaag aattacgtgt cattaagacc gcacttgagc
    59041 aaggtcgtgg cgcagtacaa gctgaacttg atgcaagcca agcggctgcc gatgcacgcg
    59101 ccaacagtaa agaaattcat cgtccagaag tggctgaacg tttagccaac ttgcctgccg
    59161 atgcggacaa acgtaagtcg ccatttgcag agcgtattgc aaaacaaaat gcctggttaa
    59221 aattaccatt attaccaacg actaatatcg gttcattccc acaaaccgtt gaaattcgcc
    59281 aagcccgtgc gaaattcaag aaaggcgaac tcagtgtggc agactatgaa gccgcaatga
    59341 aaaaagaaat tgaatttgtg gtgcgtcgcc aagaagaact tgaccttgat gtgttagtgc
    59401 acggtgaagc agagcgtaac gacatggtgg aatatttcgg tgagttactc gacggttttg
    59461 ctttcactaa attcggttgg gtgcaaagct acggttcacg ttgtgtgaaa ccaccagtga
    59521 tttacggtga tgtggtacgc ccagaaccaa tgactgtacg ttggtcgcaa tatgcacaaa
    59581 gcctcaccaa aaaagtgatg aaagggatgt taacaggtcc agtaaccatt ctacaatggt
    59641 cattcgtgcg taacgatatt ccacgctcaa cggtatgtaa acaaatcggt gtggcactgt
    59701 ctgatgaagt attagattta gaaaaagccg gtatcaaagt gattcaaatt gacgaacctg
    59761 cgatccgtga aggtttacca cttaaacgag cagactggga tgcctactta caatgggcag
    59821 gcgaagcttt ccgtttaagc tacatggggg tacaagatga tacgcaaatt cacacccaca
    59881 tgtgttattc tgaattcaac gatatcttac ctgccattgc aggcttagat gccgacgtga
    59941 ttaccattga aacctcacgt tcagacatgg aattattaac cgcattcggt gatttcaaat
    60001 atccaaatga tattggtcca ggggtgtacg atatccacag tccacgtgta ccaaaagcag
    60061 aagaaattga acgcttattg cgtaaagcat taaatgtagt accaaaagag cgtttatggg
    60121 tcaacccaga ctgtggttta aaaacccgtg gctggccaga aaccattgca caattaaacg
    60181 tgatgatgga agtaactaaa aaattacgtg ctgaattaaa ttaattcaca ccgctttctc
    60241 tcataacaat agcaaaccac aacgcaacgg cacttgattt caggtgccgt ttttttatgc
    60301 aacgtaaatt tcattgacct tgacaccatt tctgcccaaa atacaggcta ttttagacga
    60361 atgaaaaggc aaacacatta tggactcagt gacgcaattt gtacttggtg ccgccataca
    60421 aggggttggc atgggaaaat atcaaggaag aaaagcctta ctctatggtg ggctactcgg
    60481 cacgttgccc gatttggatg tgtttatccg ctatgcggat ccgatttcat ccatgaccta
    60541 ccaccgtgga tttagtcatt ctctttttgt gcttactgca ttggcatttt gcatcacttg
    60601 gctgaccttt aaacgtcaca caaacttgcc tttttcgttt cgacggttat ttattaccct
    60661 caccctagca ttaattaccc atcctctcat tgatgcgatg acggtctacg gcacccaact
    60721 cttttggccg attccttctt cacccgtggt gtggtccacg gtttttgtga tcgatccgat
    60781 ttatacgtta ccgctgattt ttacatgcct ttgggcatat tggcgcaagc tagatcctcg
    60841 tgcaatacgt tatcttttta ctgctttatt gtttggttgc gcctattttg cagtaggctt
    60901 tatgagtcgg gcatatcatg aacatcggtt cgaaactgtt ttaacacagc aagggattga
    60961 agtggatgac gtgttagcaa ccccgacgcc ctttaatatc attctgtggc gtgtgattgc
    61021 caaagataaa cagggcaact tatatgatgc ggtcagtggt tggttagata aaaatgcacc
    61081 tgaatttatc aaaatcccgt taaatcaagc actcaaaaat aaggttattg cgacgtcacc
    61141 acaactgcag cgttttgaat ggttcacttc caattgggtg cattatgaac aaattggtaa
    61201 tcaattagtg gcgagcgata cacgaatggg gctcgctggg caatttaatt tccgctttat
    61261 tgtggcagaa aaacagcaag gtgaatggca agccatactg ccgaaagctt acccaaccat
    61321 caaaagtcat ttaaataagc acattctgct catcttctgg caccgtattt ggtcagataa
    61381 gacaccgctc cctctagcag aatgggctaa gcgctgacat tctgtcacaa ataagggcaa
    61441 agccattgcc ttgcccttaa cttagacgca tccttgctag ccatgtcttc cttgcaataa
    61501 ggaataaacc aagagataac aataggtaaa gtttgataac acaagcatct ttatgtccta
    61561 gcatttagtt tcatcagaca aaagaatacc aaataaaagg aagaataaag aaaatgacgt
    61621 ttggaaaccc attaaagaga tgaaagaggc agacttttgg catgagccta gtcgtatccc
    61681 attaatctat tgaatataaa ttaacgtggc tatcatcata ttatttttaa tgcgtcaaac
    61741 gaaaaaatcc ctatttagcc tttatatcaa aataaatgaa tatgatgtat taacttgttt
    61801 aaatgctctt tgcgagagcg agacgtttcc tcattattcc tcgttaaata aaaagccatt
    61861 cattctattg caggataaac cctaataacg ttctggccat atttcttgaa cgggtacacc
    61921 aataaaatcc gcaataattt tttccccttt cggatacttc ctatctaatg cattattcaa
    61981 tgttcttggg tgtaatcccg cttgaaccga aagttgggcg agtgagctcc ctttttcctt
    62041 aatggcagca ataatatatg cgcgatgcat attcttttta ctctttttca ttatgtgata
    62101 tccttattac ttagattaat acatttttta ttaggtctgt gagtaactaa aaagaactat
    62161 acaattattt ttataggaac tcaatagttc tttttaagaa aatttacttt ctgtttataa
    62221 ctaaatataa atcaataagt taaacactca caaaagtaaa caaatcgagt tccttagaag
    62281 actttttatg cagaactatc aagagtggtt ttcaataaaa gaactcatgg aaaaacagtt
    62341 atctttacca aagtccgaca aaggcattgt caaaaaggcg gcacgtgaag ggtggaaaaa
    62401 gcgtcaaaga caaggggtaa aaggtaaaac ctttgaatat cattatgcat ccttccctat
    62461 tacagtccaa caacagcttg gggtatatca acccaaacat caaaacgata taccccattc
    62521 tcaagtgaat gaaccgccta gttgctacac tactgatgtg tctagtgttg aacagacaca
    62581 aatagcagag caaattcaga tcccctttta tgcctgtttc agcgcattta attcttctgc
    62641 aaaagcagac aaacacatca cattaatgag agacgagtta acggtaagag gcataacaac
    62701 agataaactc ttttttgtca gtgctactgg cgatagcatg atgccaacta tccaacatgg
    62761 tgatttgatt ctgattaatt gtgatgtaaa cagtgcaaaa gaggaaggta tttatgtgat
    62821 acgttcaggt aaacaaattt ggattaagcg tattcaaggg ttacccaatg gtatccgcct
    62881 catgagtgat aataaaacgc tttatccccc tattgacctc tcctttgaac aataccacac
    62941 acttgagatc ataggtaaag tggtttttat tggccaccac ttaatttagt gacattaaaa
    63001 aatcacatca agcggttaac tcatacacat aaaaaagtgc ggtcatttga ccgcactttt
    63061 tgcttattat cttatttgct taacgccatt ttttatattg attaattaag ccattggttg
    63121 aactatcatg acttgtaatc gtttcactat tggttaactc tggcaaaata cgattggcta
    63181 attgtttacc caattcaacg ccccattgat cgaagctata aatattgaaa agaatccctt
    63241 gcacaaaaat tttgtgttca tagatcgcaa ttaatgcgcc taatgtgaat ggggtaattt
    63301 tttgtactaa aatcgaattg gttggtttgt tacctgtaaa cactttaaat ggcaccacat
    63361 ctttcacatc atctaaattt tttcctgctt tgacaaattc cgcttcaact tcttctttcg
    63421 tcttaccaaa agcaagtgct tcagtttgag caaagaaatt agataataat ttttcgtgat
    63481 gatccgctaa tcgattgtgc gtttgcgcag gcgcaataaa atcacaaggg actaatgtcg
    63541 tgccttggtg aattaattga tagaaggcat gttgaccatt ggtaccaggt tcgccccaaa
    63601 taataggtcc agtttggtaa ttatcaatga cctgaccatt acgatccaca tatttaccat
    63661 ttgactccat attgccttgt tggaaataag ctgcaaaacg atgtaaatat tgatcataag
    63721 gtaaaatcgc ttcagtttgt gcacctaaga aactggtgtt ccataatcca attaatgcta
    63781 atgtaatcgg aatattttgt tcaatcggtg cgtgacggaa atgtttatcc atttcatggg
    63841 caccggttaa aagcgcttca aaattatcaa agccaattga aagtgcaata gataaaccaa
    63901 tggatgacca taatgagtaa cgaccaccaa cccaatccca gaatacaaac atgttttctg
    63961 tatcaatacc aaaatcagca accgctttgc tatttgtcga gagcgcgaca aaatgtttcg
    64021 caacatgaca ctcttctttt gcggtcgcta aaaaccaatc acgtgccgaa tgtgcattcg
    64081 tcatggtttc ttgggtggta aaagttttag acgcgacaag gaataacgtc gtttctgggt
    64141 tgactttttt caaggtttcc gcaatatgcg taccatctac gttggaaaca aaatgaagag
    64201 ttaaatgatt tttataagga cgtaaggctt cagtcaccat ataaggacct aagtctgaac
    64261 caccaatccc aatattgacc acatcagtaa tggctttgcc cgtataacct ttccattctc
    64321 cagaaatcac acgctcacaa aagcctttca ttttcgccaa tattgcgttc acttctggca
    64381 taacatcttt gccatcaact aaaacgggct gattggaacg gttacgcaat gcggtatgta
    64441 atacggcacg attttccgtt ctgttaattt tgctccccgt aaacatagct tctacagcat
    64501 cggataaggc acattcgttt gcaagctgac gcaataaagc tagtgtttct tgcgtcaaat
    64561 tattttttga gaaatcgact aaaatttcat cgtcaaaaga cagtgaataa ttcgcaaagc
    64621 gatctttctc ttgagcaaac aattgttgga ttgtaacttc accttgtgtt ttttgatgtt
    64681 gttgtaacgc cttccaagca tcagttgttg taggattgat gtttttcatt gctgttttcc
    64741 ttttatataa tgtcggacat ataaaataat atactaaatt gatgcacagg ttaagtctga
    64801 aagtttgagg cagaacaact ttctgcctta taaatgaatt aatttttcta tgtgtaaaat
    64861 ggatgtgatt attttgttaa aaattttatc atttgatagc ctattctcca gctagtccat
    64921 tatttcgcat tcgctttatt tttaatacga acacttcact acatcaccaa aaccactagt
    64981 cttatctcgc ttaatacaat atctcgcact ttgacaagtg gataaaaata gccctttcgt
    65041 taccgaccat accactccac ctctctccat ttgaactaaa aattaatcca atcaacatga
    65101 ataatgaggt gccaatctat ctataattca atataacaaa taaacgcatt tattgcttaa
    65161 aattataggt acacagcaag atatgataca aactgactga cggaagatca tagaggtcac
    65221 cagaccctat atcatcacta tcgagacaat gatgaaccac aaacgcagtt gataaaggca
    65281 aaccgtccat gaagatattc atgaatttat ccattagtca aaaatttaaa tttactgacc
    65341 ttatccccgg tttatcgttc tattttttat tatgattcgc cagattagcg ctgatcttat
    65401 aaagaatact aaaaagacaa aaagtgcggt caattttacc gcactttttc atcgcgagtt
    65461 gattaatcga tatattccgt taaaacacgc ggggttaatt tggtgatcaa ttcataacta
    65521 atcacgccac taatatccgc gatttcttca ataggcaatt ctttgcccca aagaatgacc
    65581 tcgtcaccta ccttgtcttg tgcgtcagcc cccagatcaa cggtcaacat atccatcgag
    65641 acacgaccca caatgggcac acgacggcca ttcagataca cgggggtacc cgttgggata
    65701 tcacgtggat aaccgtcgcc ataaccaatg gcaaccacac caattttcgt gtccttatcg
    65761 ctcacccaaa taccaccgta ccctaccggt tcgccttttt tatgtggttt aatggcaatt
    65821 aaagaggagc ttaaagtcat cacaggagtt aaatcatatt cttgtgcggg gacattaatc
    65881 ggagaaatac cgtacataat aatgcccgga cgaatccagt ctaaatggga attttcccaa
    65941 aataagatcc cacctgaggc agcgatactt ttttcacccg ctttcccctg tgtcgcattt
    66001 aaaaaacgtg tcagttgcaa ctgggtataa tcagactcta cttcatctgc gcgactaaaa
    66061 tgactgataa atccaatctg tggatccaca tttggtgact ggcggagcgt ttgataaaaa
    66121 gcgtccactt cttctaacgc cacccctaaa cggtgcatcc ccgtatcaat ttttaaccac
    66181 actttaatgg gggtcggcac tttggctgct tgcaaggctt ctaattgttc tgcattgtgt
    66241 accacggttt gaatattatt gatcgcaatg acaggtaaat ctttgtcaca aaaaaaacct
    66301 tccagtaaca aaataggttt cgtaatccca tttgagcgta aacttaaggc ttcctctaaa
    66361 cgggccacgc caaaacaatc gaccatttct tcgaccgcag cggatacaaa taccacccca
    66421 tgaccatagg cattggcttt cacgacggca ataattttac tttgtggggc tttctgttta
    66481 atcgtttgga tgttgtgttt taatgccaca gaactaattt ttgcggtggc aggtttcata
    66541 ttcattaata atcgtctctt atatctcgtt gttcggctaa gttatcaaag cgtgagaatt
    66601 gtcctctaaa agcaagtctg acacgcccaa tcggaccatt acgctgttta ccaataataa
    66661 tttctgccac gcctttatct tctgaattct cgttatacac ttcatcacga taaataaaca
    66721 taattaagtc ggcatcttgc tcaatcgaac cagactcacg taagtcagaa ttgactggtc
    66781 gtttatctgc acgattttcg agggtacggt ttaactggga taaagcgatc acggggactt
    66841 ctaattcttt tgctaaggct ttcagagaac gagaaatttc ggcaatctct aaagtacggt
    66901 tatcgacaaa gcctggcgca cgcatgagct gtaaatagtc caccataatc aagcttaaac
    66961 cgccattttc acggtacact cgtcttgcac gtgaacgtaa ttccgtcggt gttaagccag
    67021 atgagtcatc aatatataaa tttggcttat tggcgaaaag tcccattgta ctcccaatct
    67081 tcgaccaatc actctgatct aagccctgtc cagtacgaat tttggtttga tccacacgtg
    67141 ataatgaagc aagggaacgc atcataattt gttctgccgg catctctaaa ctaaagacta
    67201 aaaccggttt atcgcttttt aatgccgcgt tttcacataa gttcatggca aatgtagttt
    67261 tccccattga cggtcgcgcg gcaacaataa ttaaatcaga tggttgtagg cctgcggttt
    67321 tcttatcgag tgcatcaaag ccagtgctga cacccgtgat cccattatgc ccctcggttt
    67381 tactcaataa ttcaatacga tcaatggttt tttctaaaat cgcacagata ttctgcggtc
    67441 cttcgtttga ggtcgtgcgt ttctctgaaa tggcaaacac ttttcgttct gcttcatcca
    67501 gaatatcctt cacttccatc cctttggtcg tgtagcaact ttgtgccaca tcattactga
    67561 cactaatcag atcacgtaaa atggcacgat cacgcacgat cgcagcatac gaaacaatat
    67621 tggatacact tggtgtgttt ttggataatt cagctaaata tgcaaagcca cccacatctt
    67681 cactgagatt cttttcgcgt aaaaattcgt agaggttaat cagatcaata ggcttacctt
    67741 gccggagtaa gttttccatt tcttggaaaa tgacacgatg agcggctaag taaaaatcat
    67801 cggcaatcag catatcactg atgctgtccc aatgggctgg gtgaattaaa ataccgccta
    67861 aaacagactg ttctgcttct aaagaatgtg gtggaataat gccttgttcg agcggtttag
    67921 ttgaaatttg ggcgttcttt cttgccataa gaatgggtct ataggtaaat tcaaaaatta
    67981 ggctatatga tatactaatt ctcagcttta tttaagtcac aattctgtca aaaataggcg
    68041 acaaaaataa ccccatatga aacgtgctcg ctcttcaccg tactttcgca cagggtatga
    68101 gataaaaaat taacggactt tttctaattt ggctaaatgg gcaatcagcc atttaatccc
    68161 ttgattttgg aaagcaattt gtaaacgggt attattctcc gccccttcta cattaatgat
    68221 ggtgccttgt ccaaatttgc tatgcagcac tttttgcccc attttccatt cactttcatt
    68281 taaacttggc gcaaccgatc cgactttctg ttgattcaac gcccgtgtca ccgtgccacg
    68341 taagcggatt tcttgaatac attcagtggg taattcagca ataaaacgcg aaggcaaatg
    68401 gcgttcttct ttggcatata aacgacgact ttctgcataa caaatggtta atttttgttt
    68461 cgcacgggta atccccacat aagccaaacg gcgctcttct tctaaacgcc ctggttcttc
    68521 aaaggaacgg gcacttggaa agagtccttc ttccaccccg accataaaga cacgcgggaa
    68581 ttccaaccct ttcgctgaat gtaaggtcat catttcgaca tagtcttgat gcggtgaggc
    68641 ttgctcctcc ccagcttcta aagaggcatg ggttaaaaag gcggttaaat cagataattc
    68701 ttcagcttca tctggtttaa taaattcttt tgtggccgtc actaactctt ccaagttttc
    68761 gatccgcact tccccctttt cccctttttc ttgtttatac atgctatata aaccagaatg
    68821 tttgatcaca aaatcggttt gtgcaaataa cggcatttca caagtatctt gttgtaaggc
    68881 gttaatcagt tctaaaaagc gttgtaaggc agtcgccgca cgcgcggtga gtaaatgctc
    68941 gtgaatggct aattgggtag cttgccataa ggtcacttca cgctcacggg tcaagctccg
    69001 taatgtctct aacgtccgtt caccaatact acgaggtggc gtgttcacca cacgttcaaa
    69061 agccgcgtca tcttgtcgat tggcaataag acgtaaataa gccaaggcat ctttaatttc
    69121 ttgacgctcg aagaaacgca tcccgccata aatacgataa ggtaattgag aacgaattaa
    69181 ggcttcttca atcacacggg attggctatt actgcggtat aaaatggcac aatcctttaa
    69241 tttgccaccc ttttcaatcc attgtttaat ttgtgcggca acaaacagcg cttcatctaa
    69301 ttcgttaaat gccgcataaa tccccacagg ctcacctttt tcgccttctg tccacaaatt
    69361 tttacccagc cgatgatgat tgttagaaat cagttggtta gcactttgca agatattccc
    69421 cgtggaacga taattttgtt ctagccgaat tgtttgagca tttgggaagt cgtctaaaaa
    69481 acgttggata ttttcgattt ttgccccacg ccagccataa atagattgat cgtcatcccc
    69541 cacaatcatc actttaccat gctcaccggc aagtaatttc acccacgcat attggatttt
    69601 attggtatct tgaaactcat cgaccaagat gtgctgaaag cgttgctgat aacgttgcaa
    69661 aatcacgggc tttttcagcc ataattcgta agcgcgtaat aacagttcgg caaaatccac
    69721 taagcctgca cggtcacagg tatcttgata aatttgataa attttgatcc actcgcgttc
    69781 atgacgatcg ttgttgtcat caatgtgatg cgctcttaat ccctcatctt ttttattatt
    69841 gatgtaccaa cagacttgtt taggaataaa aattttctca tcaaaattat gcaatttgag
    69901 taagcgttta actaaacgaa gttgatcatc tgaatcgaga atttgaaaat cttgtggcag
    69961 gttagcatca agatggtgag cgcgtaataa acgatgagca atactgtgga acgtacccac
    70021 ccacatgcca aataggcgtt gagaggcatg attcgctaag gtattttcaa tacgatggcg
    70081 catttctgcc gcagctttat tagtaaaagt cactgccatg atgctgcctt cagaaatctg
    70141 ctctactgca attaaccaag caatacgatg ggtcaatact cgtgttttac cactacccgc
    70201 cccagccaat actaaataat tgccaagtgg cgcggcaacc gcatcacgtt gtttatcatt
    70261 taacccatct aataatgctg aaatatccat tctgtcatct gccttctgtt tctcatctca
    70321 gttcgagaat gtaatgcact ttgtcgccgt attggtcgaa aaaaacaaca aggcagaccg
    70381 agcctacctt gcttccgcga tacacattca taaaactgtt tttttataca gtggaattat
    70441 agagaaaatt ctcaaaaaaa caaccgctct tttcctgtat agacggttgc cctgccctct
    70501 cgcgcaaagc caatcaaggt taattgatac tgttctgcca ttttcaccgc cagttcagtt
    70561 gcggcagaaa tcgcaaccaa catttcgata ccacaggctg ccgtcttctg taccatttca
    70621 taactggctc gacttgtcac caatacaaac ccttttgttg cgggctgttt cgcatgccaa
    70681 cctaataatt tatctaatgc tacatgacgc ccaacatctt cacgtacaca cagtaaatta
    70741 ccggcaagat caaaaaagcc tgccgcatgc gttgaccccg tttgttgccc taatacttgt
    70801 gcttgttgca gttgaattaa gcacgcatct aagcggttta aatcaaactg gatagtgcgg
    70861 tctagaggtg gcaaagattt atgcacttgt tgcaattgtt ctgtaccaca aataccacac
    70921 cctgtccgcc ctgctaaagt acgccgttgt tctttcaagc gcacaaaaca gcgagtagct
    70981 aattcaattt gcacttccat accctgacag gcagggacca catcaatacc ataaatatca
    71041 cttggcttat caataatgcc ctctgccaac gaaaagccta tcgcaaaatc cgctaaattt
    71101 tcaggtgagc acatcatgac ggtatgagaa atcccgttat aaacaagggc aacgggaacc
    71161 tctgttgcta gcttttcttg ttttgactca taagttattg ttttgttttt tatttgttga
    71221 ttttttgtta atttgctaaa aaaatcaact gtaagatttg tgatccagtt caaaatattt
    71281 ttccttatta atggtaattg gttatagatt taccactaaa aaatcggtat cctaaaaagc
    71341 gtttaaattg ctggtaattt acttcgtaag acgcatatca acaattcatt gcttgtcagg
    71401 attgtaatac aattttaaca agtgaaaaac aagtcaaaat atctaattat ctatttaacg
    71461 tgtttacgac tatcaaatgc taacaaactt tttttgttac gctaaggagt attatctatg
    71521 caggtcagta gaagaaagtt cttcaagatc tgtgcagggg gaatggcggg gacatctgcg
    71581 gcaatgttag gctttgcgcc aacagaagcg ttagcagcgc ctcgcaatta taaattatta
    71641 cgcgcgaaag aaacgcgtaa tacctgtact tattgcgctg ttggttgtgg gatgctgtta
    71701 tatagcctag gagatggctc aaaaaacagc aaaggaaaac tctttcatat cgagggcgac
    71761 cccgatcatc cagttagtcg cggtgcctta tgtcccaaag gagcgggggc gttagactat
    71821 gtcaatagtg accgtcgtgt taaatatcct gaagtccgtg aagccggttc aacagagtgg
    71881 aaacgaattt catggcacga agccattgag cgtattgctc gtcacatcaa agatgaccgc
    71941 gatgctaatt tcattgaaaa aaatgacgcc ggtgagccag tcaatcgttg gatgacagca
    72001 ggcttcttag caggttcggc atgcagtaac gaaaccggta tcctcacgca aaaatttgtg
    72061 cgttctctcg gtatgatctt taccgacaac caagcgagta tctgacacgg accaacggta
    72121 gcaagtcttg ctccatcatt tggtcgcggt gcgatgacca accactgggt tgatattaaa
    72181 aatgctgatt tagtcattgt catgggcggt aacgctgctg aagctcaccc tgttggattc
    72241 cgttgggcga ttgaagccaa aaaacaaaac ggtgccaaac tcatggtggt ggatcctcgt
    72301 tttaaccgta ctgcagctgt cgcggatatt tatatgccac tgcgttctgg tacagatatt
    72361 gcgttcctat ctggtgtcat tcgctattta ttgaaaaacg ataaaatcca acacgaatac
    72421 gtgagacact ataccaatgc ggctttcctc gtcaatgaaa acttcaaatt tgaagaaggg
    72481 ttattctctg gttacgatga aacttctcgc aaatatgacc gctcgacttg ggcttatcaa
    72541 tttgatgaag aaggtcagcc aaaacgcgat cttaccctac aagatccacg ttgtgtcatc
    72601 aacttactac gtgaacacgt tgaacgttat acgcctgaaa tggtggaacg tattaccggt
    72661 acaccacaaa aagatttcaa cattttctgt caagaaattg ccaaaaccgc tgcgccagat
    72721 aaagccgcaa ccttcttgta tgctttaggt tggacacaac atactgtcgg ttcacaaaat
    72781 atccgcacta tggcgatgat ccaattatta ttgggtaaca ttggcgtgtc tggtggtggg
    72841 gtgaatgcgt tacgtggcca ctcaaacgta caagggatta cggatttagg gttattccca
    72901 aatcgcttac ctgcgtacat tccactaccc acagaagccg ataaatcctt acaatctttc
    72961 ttagatcgta ttacgccaaa aacgatgctg aaagatcagg tgaactattg gaaaaatacg
    73021 cctaaattca tggtcagtat gctgaagtca ttctatggcg agaaaggcac acaagataac
    73081 gaatttggct accactattt accaaaatta cctaaaggtg gaactgacca attccgttac
    73141 attgaagata tgtataacgg caaagtcaat ggtttcttct gtcaggggat gaacccagtt
    73201 gcctcttatg ctaattcaca aaaaatcatt aaagcattaa gcaaactcaa atatttagtg
    73261 atttttgacc cgttaatcac cgatacttct gaattctgga aaaactacgg tgaatacaat
    73321 gatgtgaaaa ctgaagaaat tcaaaccgaa gtgttccgct taccaaccac ctgtttcgtc
    73381 gaagaagacg gttccatcgc aaactctggg cgttggttac aatggcactg gaaaggggct
    73441 gaaccaccag gtgaagcgaa aaccgatggt gaaattcttt ctgaattacg tgccgagctt
    73501 attcatctgt ataaaacaga aggtggcaaa gcaccacttg aaccgctcga agcgatgagt
    73561 tgggattatg caaatccact tgagccaaaa gcggaagaag tggcaaaaga gaataatggt
    73621 tatgccttag aagatatcaa agatgcagac ggcaacatta tcttgaaaaa aggtcagtta
    73681 ctgtcaagct ttgcgcaaat gcgtgatgat ggaaccactt ccggtgcttg ctggatctat
    73741 acgggacaat ggactgaaaa aggtaaccaa atggcaaacc gtgataactc ggatccttca
    73801 aacctcggta atacgcttgg ttgggcattt gcatggccat taaaccgccg tattctttat
    73861 aaccgtgcgg gtgctgactt agccggtaat ccatttaacc caaaacgtca attaattaaa
    73921 tggaacggta aaaactggaa ctacgtggat gttgccgact ttggtactgc gccaccaaat
    73981 agtcctgtgt tgccatttat tatgcaacca gaaggggtaa gtggtttgtt cgtacgcgaa
    74041 cgtatggctg atggtccatt cccagagcat tatgagccaa tggaaacccc gattggtacc
    74101 aacccactcc atccaaatgt ggtatcaagt cccgttgcac gtattttggc cagcgataaa
    74161 gaagatctgg ggacaagtgc agagttccct tatgtgggaa caacataccg tttgaccgag
    74221 cacttccact actggacgaa aaacgtgtta ctcaacgtca ttgcccaacc tgagcagttc
    74281 gttgaaattg gtgaggccct tgcggcagaa aaaggcatta agcatggcga tgtcgtcaaa
    74341 gtcagctcga aacgtggtta tatcaaagcc gtcgctgtcg tcactaagcg tattcgtgcc
    74401 ttagtatctg atggtaagcc tattcatacc gtcgggattc caatccactg ggggtttgcg
    74461 gcaacgactg gggcgaaaaa aggcttcttt gcgaataact taacggttcg tacaggtgat
    74521 gccaatacac aaacaccaga atcgaaatgt atgttagtca atattgagaa agtgggggca
    74581 taaaatgggt gtagtacaat ctcaaaacat tattaaagcc tctgcaacat cgagcttaac
    74641 gccaccacca caagcgcgtg agcatcaagt tgaagtggcc aaactgattg atgtcaccac
    74701 ctgtatcggc tgtaaagcct gccaggtggg gtgttcagag tggaacgata tccgtgcaga
    74761 gcctgaagcc tgtgtcggtg tttacgataa cccgaccgat ttaaatgcca aagcttggac
    74821 ggtgatgaaa ttcaatgaag tggaagaaaa tgaccgctta gaatggctaa ttcgtaaaga
    74881 tggttgcatg cactgtgctg aaccgggctg tttgaaatcc tgtccatcgc caggggcgat
    74941 tattcaatat gcgaacggta tcgtggattt ccaatcagat aaatgtattg gttgcggtta
    75001 ctgtatcgca ggttgtccgt tcaatgtacc acgcatgaat ccagacgata atcgtgttta
    75061 taaatgtact ctgtgtgtgg atcgcgtgac cgtaggtcaa gaaccagctt gcgtgaaaac
    75121 ctgcccaacg ggtgccattc gttttggtag taaagaagaa atgaaagtct atgcgcaaca
    75181 acgtattgca gacttaaaat cgcgtggcta tgaaaacgcg gggctttacg atccagaggg
    75241 cgtcggtggc acacatgtta tgtacgtatt acatcatgca gataaacccg aactctattc
    75301 tggtctgccg aaagatccat ccattgatct cagtatcaag gtttggaaag atgtattaaa
    75361 accagttgcg gcggtggcaa tgggtggcat tatcctcagt gaaattgctc actacatcac
    75421 cgtgggtcca aatacggaag aactggatga acacgaagag cacgaagaac cagtaggagg
    75481 tcatcatgag taagattcag atcagtaacg atcgtaaaat cgtacgtcat aaattgcctg
    75541 ctcgcttgag ccactggtta ctggttattt gtttctttgt cactggctta tcaggtctag
    75601 cctttttctt ccccgatttt gcttggttaa ccgaaattct gggcacacca cagttggcac
    75661 gttttgtgca cccatttact gggattatca tgtttgtggc gttcttaaac ctttgtcgta
    75721 tttactggcg ccacaacttc ccggaaaaaa atgactgggt gtggctaaaa aatattgatg
    75781 aagtactaaa agggaatgaa catgcggtat ctgataacgg caaatataac cttggtcaga
    75841 aaatgttatt ttggaccttg atcctggcga tgctcacctt actggtaacc ggtattatta
    75901 tgtggcgtca atatttctcc cataattttt ctatcccagt tatccgtatt gccatcttgt
    75961 tacattcgac cagtgccttc ttgttattca ctggtattat ggtacacatc tatatggcat
    76021 tctgggtaaa aggctccatt cgtggtatgg tcgaaggttg ggtgaccgtt cgctgggcga
    76081 aaaaacacca cccgcgttgg taccgtgaag aagtgctgcc tgagctcgaa aaagaagagt
    76141 tggcaaagca acaaaaacaa cgccagccat aacccctact ctctaaataa aagtgcgatc
    76201 aaattttcag aaatttttct agaaacgacc gcactttatt tattcaaaaa taaggaaata
    76261 tgatgagtat cagaattctc cccgatactg aaattaaagc agcagccagt tcatttcatg
    76321 caccggcact gctgtttgcc aatcctaaaa acctgtatca acgtcgtgtt gcacgtttca
    76381 cttcgcttgc acatgcacac ccattagcag attatcttca ctttgcaagc caagttgctg
    76441 aagcacaatt aaccgtctta caacaactgc cgattgagca agatcctcgt ttaagtgctg
    76501 acaatctctc ctcagacttt cttgctgagc aaccattgaa tgcacaacat tggcaacgcg
    76561 atgccgtttg gcaaacgtta ttaatggcaa ttttggctga aataaaaccc aaagccagtg
    76621 cgacgattct caataccatt gaaacgttag aaaaatactc caccgcagaa ttagatagaa
    76681 tggcagatac actgttagcg caggagtttg aacagattag cagtgatcaa gccgttttca
    76741 tttgggcggc actttctttg tattgggtac aattagtgca acaaattccc cattcaagcc
    76801 acaaagacag tgcagaaaat cttcatgttt gccctatctg tggttcggca cctgtcgcca
    76861 gtgtgattca ctttggcgca gagcaaggtt tacgttactt acattgtgcc ttgtgtgaaa
    76921 gtgaatggaa tatggtgcgc tcaaaatgca ctaactgtga ccaaactggg aaattagatt
    76981 attggtcgat tgattcagaa atggccgcag tgaaagcgga aagttgtggg gattgccata
    77041 gctatttaaa agccctgtac caagaacgtg atcctaaagt agaagcgatt gccgatgatt
    77101 tagccagtat tttccttgat gtggaaatgg aaaaaaaggg cttacaacgt agtggattaa
    77161 atccattcct ctttccaaac caagcgagtt aaccactaaa caaaagcaag tgcgttcttg
    77221 cttttgtttg cattttcctg tttaaacaca ctcgtttcag tctcagcgca tacaaaaaag
    77281 ccactgattt gacaatcaat ggcgcaataa tttgtttatc aatgttaatg gcggaggaag
    77341 tgagattcga actcacggag ggcgtaaacc ctcgccggtt ttcaagaccg gtgccttcaa
    77401 ccactcgacc attcctccgt gctgtagacc ggtgcactat aatacagtta atttattgag
    77461 taaattaaaa aataccttct cagcgcacaa gcgctgagat tttacccata ttgcatttta
    77521 tttattcaat ttttacaaaa ttgttacgtt ttaacattga cttttcaatg actaaccagt
    77581 actttatccg cattgttttg tctttattcc attgctaaag gagccttcac actatggaat
    77641 ctcgcattgt tctagatagc agagaaacat ctctacttaa cacgcacaaa gtgttacgca
    77701 atacttattt cttattaggt ttaaccctcg ctttttcagc agtggtggct tatatttcaa
    77761 tgagtctcaa cttaccacgc ccgggactga ttttaatgct agccggtttc tatggtttat
    77821 tatttttaac ctataaatta tctaacagcg ggttagggat tgttgccgct ttcgcgttta
    77881 ctggtttttt aggttatacc ctcggtccaa ttttgaatgt gtacgtcagc aatggcgcaa
    77941 gtgatattgt tgtcttagcc cttgccggta ccgcagcagt attctttgcc tgttctgctt
    78001 atgtattaac cacaaagaaa gacatgtctt tcctctctgg cacccttttc gctttattta
    78061 ttgtcctttt acttggtatg gtcgccagtt tcttcttcca ctcaccaatg ctttacattg
    78121 caattagtgg tttatttgtg gttttctcga cattaggtat cctctacgaa accagtaata
    78181 ttattcatgg tggtgaaacc aactatattc gtgccactgt cagtattttt gtttcactgt
    78241 ataacttatt tattagctta ctcaatatct tctcgatttt atcgaatgat gattaatcta
    78301 aacgaccaat ctatttaatc gctaaattaa acgccccatt tttggggcgt tttgctataa
    78361 taccaaagtg aaaataaggc caattgagaa aaagatgata gaagttaacc aacaacaaat
    78421 tgaaaccgat gcacatggtt atttactcaa cttagcacaa tggaatgaag atgttgcacg
    78481 cgcgatagcg caacaagaaa atattgaatt aaccgatgcc cattgggaag tgatttattt
    78541 tgtgcgtgcg ttttatcaag aatacaagac ctctcctgcc attcgaatgt tagtgaaagc
    78601 tatggcacag aaactaggtg aagacaaagg caatagccgt tatttacaac gtttattccc
    78661 cgatggtcct gcgaaacaag cgacaaaatt agccggccta ccaaaaccag caaaatgttt
    78721 ataaatcaaa atgttaaatt tttaaatttg ataatcattt ttatttacaa aattattttt
    78781 taagcataga atagccgagc gactttatta accaacaaca taaggagaaa atgatatgcg
    78841 tcgcttaact gttattttaa gtgcaattat gctaggtatt tttacgtccc ctgcgtttgc
    78901 aaaattcaaa gtggtcacga catttaccgt gattcaagat attgctcaaa atgttgctgg
    78961 tgatgcagcc gttgttgagt caattaccaa gcccggggca gaaattcatg actatgaacc
    79021 aaccccaaaa gacattgtaa aagcacaaca tgcggatctt gtcttatgga atggcttaaa
    79081 tcttgagcgt tggtttgaaa aattctttga aaacgtaaaa gataaaccgg ctgttgtggt
    79141 cacagaaggc attaccccaa tttcaattta tgaaggtcct tacaaagatg cgccaaatcc
    79201 gcatgcttgg atgtcaacct caaatgcgtt aatttatatt gaaaatatta aaaatgcatt
    79261 ggtgaaatat gatccgaaaa atgccgacac ctatgtgaaa aatgcagaaa actacgctaa
    79321 taaaattaaa caattagatc aacctttacg tgaaaaactg gctaaaattc ctgaaggtca
    79381 acgctggtta gtgacaagtg aaggggcgtt tagttactta gcaaaagatt atggtttaca
    79441 agaagcgtat ttatggccaa tcaatgcgga agaacaaggt acaccacaac aagtacgtca
    79501 tgtaattgaa acggtacgca aaaacaacat tcctgttgtg ttcagtgaaa gtacaatttc
    79561 cgataaacca gcaaaacaag tggccaaaga aaccggtgca aaatacggtg gcgtacttta
    79621 tgtggattcc ctttctactg cgaaaggacc ggtaccaact tatattgatt tattaaatac
    79681 tactgtttca actattgtta aaggatttga aaaataatgt cctctcctac cattgcatca
    79741 atttcagttg atgatgtgac tgttcgttat aacaatgggc atcttgccat ttatgataca
    79801 acatttaagt tagcaggcgg tacaacttgt gctctggtag gtgtgaacgg aagtggaaaa
    79861 tccaccattt tcaaaagctt aatgggattg gttaagccac aaaaaggtac aattaaactg
    79921 tgtggcttac caatttcaga ggcgttgaaa caaaacctcg tttcctatgt tcctcaatcg
    79981 gaagacgttg actggcaatt tcccgtctcg gtatatgatg ttgtgatgat gggacgttat
    80041 ggttacatga actttttgcg tattccgaaa gcgatggata aacaaaaagt gaaagaagcc
    80101 atgcaacgtg tcaatattga acacctcgca gaccgccaaa ttggcgagct gtctggtgga
    80161 caaaaaaaac gtgtcttctt agcgcgtgcg cttgctcaac aaagtaaaat tattctatta
    80221 gatgaaccct ttaccggtgt ggatgtgaaa accgaaaatg ccatcatggc gctgttggat
    80281 caactgcgta gtgaagggca cctgattttg atttctactc ataacttagg gacagtgcct
    80341 gatttctgtg atcaagtagt gatgattaat cgtactgtat tagcgacggg taaaacagag
    80401 accaccttta cccaacaaaa tcttgagtta gtctttggcg gggtattacg tcatattaaa
    80461 ttacttggaa aagatatcca cgatgatgag gatagtcgtt ccgttaccgt attaagtgat
    80521 gatgaattac ctgccgtctt ctatggcgaa acgaaaaatg atccgcccgc accgattacc
    80581 aaacatcctc aacgaaaagg cgaacaataa tgtgggattt attgcttgaa cctttccaat
    80641 ataactatat ggttaaagcc attattctgt ccgctgcggt gggaggaatt tgtgctttta
    80701 tgtcttctta cttaatgtta aaaggctggt ctttaattgg tgatgccctc tctcactcgg
    80761 tggttccagg cgtcgcgatt gcttatgcac tttcattacc ttatgcacta ggtgcctttt
    80821 tttctggcat tttagccgca ttgtctatct tgtggattaa atcgatcacc aaattacgtg
    80881 aagatgccgt gattggtttt atctttacca ccttctttgc cctaggacta ttgattatct
    80941 cacttaatcc aacttccatt aatgtgcaag atattatctt aggtaacatt ttaggtattg
    81001 ctgatgacga tgtgatccaa gttgccatca ttattgtcat tacattaggt ttattgctgt
    81061 tattttggaa agatctgctc ttagtgtttt ttgatgaaac ccatgccacc tctgttggcc
    81121 tgtcaccttt acgctataaa gtgctgtttt ttactttact cagtgcctgt gttgttgccg
    81181 ccttacaaac ggtcggggcg attttggtga ttgccatggt gattaccccc ggtgccaccg
    81241 cttatttgct cactgatcgc tttggcaaat tggccacgat tgcagtgata ttaggtacaa
    81301 caaccagtat cctcggtgtt tatcttagtt attacctaga tggcgcgacc ggtggtttaa
    81361 ttgtgtgttt ccaaaccgcg attttcttac tcgcgttttg tttttcacca aaatatgggg
    81421 tcttgcgccg tcaaagtgcg gtacaaaata gtattaataa ggagacaaat catgactgat
    81481 gtaatcaatt ggtttgttga acctttctcc tatcctttta tgcaaaatgc cttattcacc
    81541 gcactaatcg tctcgatcat ttgtgccgtc ctttcctgct atttagtttt aaaaggttgg
    81601 tcattaatgg gcgatgccat ttcacatgcg gtactgcctg ggatcgtgat tgcatttatg
    81661 cttggcctac ccctcacttt aggggcattt ggagcagggt tattttgcgc attaagtgtt
    81721 ggttatctga aagaaaatag ccggattaaa gaagacacgg tgatgggaat tgtgttttca
    81781 gggatgtttg cctttggtat tgtgctcttc accaaagtgg aaacagaaca gcaccttacc
    81841 catattttat ttggtaacct attaggtgtc agtcgagcag aactaatcca aaccttgatt
    81901 attgctagcc ttatttttgt caccatcatg gtaaaacgtc gcgacttctt actgtattgt
    81961 tttgatcaaa gccatacaag ggttgccgga ctttcaccaa gagtattgca ctatggtttg
    82021 ctgattctac ttgctttaac cattattatg gcaatgcaac tggttggcgt cattttagtg
    82081 gtcgcgatgt taatctcacc cggtatcacg gcattcctac tcagtaagcg ctttgaaatg
    82141 atgttactta ttgctatgtg tatgtctgtc atcactagcc tctttggaac cattattagc
    82201 tatcatattg atgccgcaac aggtccttgt attattttgt tacaagcact ctttttcacg
    82261 ctcgcattag gttaccaaaa attaaaatgg tatcggcaac agcctgattt aagttaatag
    82321 cgcacggcaa aatcagagaa tacatgagaa tcggcatagt cttgttcaat cacttgttca
    82381 accgatgccg ttctcggtcc gtggtttaac cacgcgctta actgggctaa ttgtgtgttt
    82441 gtccccgttg ccaccacctc aacgctgcca tcttggcgat tacgcacata gccttttacc
    82501 ccgatttggg tcgcggtttt ccaagtaaaa taacggaaac ccacgccctg caccaaacca
    82561 taaataaaaa attgtttttt caacatattc tcgcctctta tgctttctgt ggaaaagttt
    82621 taatcccatc acattttttt caattcacct aaactttttt atttccattt agccaaattt
    82681 agcatagcat acaatctggc actttcatga ataaagtgtt ttcgttccaa ccttatttcc
    82741 tttaccaaga caggagcaaa tatgaaattt cgtttcgctg cattagctag cgtcgctcta
    82801 ttaacaagca ctgtaagcgt tgcaggtgtt gtgacaagtt cctcaaatat tgactttctt
    82861 gccattgatg gacaaaaagc aagtaaatca cttttaaaag aaaaacgctc ttttaatgtc
    82921 agtgatacac ttcctcacca agtggttgtt cgtgtggctg aaattatccg tgtaggttct
    82981 gaccgttcac tctatgagtc agatcctatt gtcgtcactt tccaagggac aacagatgat
    83041 ctcatcattt ctgctcctcg cttagaaaca gaacgcgatg ccaacgcctt taaaaaatcc
    83101 ccgatcatta ctgtcaaaac tgtttccggc gtagaaattt cgacaaaaca agaatatctg
    83161 aaacaagaag gcttcttacc gggcgtaaat ttaattgaaa atttatcaga gtacaatgcc
    83221 tctggtgcac cggcagccgt ggctcgctta gccagtagca caatgcccgc tgcaatacct
    83281 ggctttggta aagcacaaaa aggaaaaatc accgttcaag gtgaaaatgt tgcagaacaa
    83341 atgttgcagt actggtacca gcaagcagac aaagatacac aacaacgttt cttgagctgg
    83401 gcaaaaggtc aaaaataaag aatgaataaa gtgagcatct tgctcacttt ttatttagta
    83461 tgtttaagga gctatcatgc gacatacagc acgtacctta tctgtgaata aacacattgc
    83521 attggttgca catgatcact gtaaacagga tttgataaat tggtgtaaat cccaccgcac
    83581 tttattggca caacatacac tttatgccac agggacgacg gggaatctca ttcaaaaaga
    83641 agccgatctc gccatcgtca gcctactcag tggtccaatg gggggggatc aacaactcgg
    83701 cgggcttatt gcagaaaagc aaattgatgt attgattttc ttttgggatc caatgaatgc
    83761 ggtaccgcat gatcctgacg tcaaggcatt gatgcgaatt gcaacggttt ggaatattcc
    83821 tgtcgcgatg aatatggcca cagcagattt tctcattacc tcatcgcgct ttgccgaaga
    83881 aacccctgta cgcattcctg actatgaagg ttatttgaaa gaacgcttga aataacagca
    83941 tttgtcggtt atttttgtca aactagctga aatcacatta taatggtgct caatattgct
    84001 ctgcttaata ttgagctatt tttttgtctt catgttttga tcacttacgg agaataaaca
    84061 atggcgttaa ttttaaatat cctaaatttt gtactaggtg gctttgcgac aaccttaggc
    84121 tggttacttg ccacgcttgt cagtgccctt ttaattatca ccttgcctta tacacgtagc
    84181 tgttgggaaa tcagtaaaat gtctctcatg ccttttggta atgatattat tcatgtgaaa
    84241 taccttgaac caacgcatgc gcttagcaat tccttaggca caatatttaa tgtattctgg
    84301 tttgtctttt ttggttggtg gttatgtcta tcgcatattt ttgccggtat tgcacaatgc
    84361 ttaaccatta ttggtattcc tgtcggaatt gccaatttca aattagcggg tattgccctg
    84421 ttccctgttg gtcaacgcgt tgtccctaaa gaagtcgcgg aaatcgcaag acagcaagcg
    84481 gcacaacaat attatcagca tcatcactaa ataaacggct cagggaatga gagaagaaaa
    84541 agcatgaata actggtttaa cgcaaaaatt attgccacca tccctatttt tattgcagtc
    84601 aatattgctg ctttcgctat ttggctactg gatatctccg aacaatgtat gccattaatt
    84661 ttgggtatta ttgctggcgg attagttgac ttagacaatc gtttaactgg acgattaaaa
    84721 aatgttttct atactttaat tgcgttctcg atttcctcat tagtggtaca ggtcagtata
    84781 ggtcatggct ttcaattcac cctgttgatg accgccatga catttatgtt taccatggta
    84841 ggtgctatag gacagcgtta tagcaccatt gcctttggca cattggtcat tgccctttac
    84901 acgacacttt cttacttgcc acacaccatt tggtttatta accctatcat gattttatgt
    84961 ggcacattgc tttacagcat gatcacctta atcgtgcatt tattttttcc taaccgtcca
    85021 gtacaagaaa atatcgcaaa gtcattctta gccttaggac aatatcttga cgcaaaatca
    85081 caattttttg atcctgatga aatagaacag ctggctaaca aagaagtgaa tttagccatg
    85141 aaagatagtg cattgattga ggcctttaat gccactcgaa cggctctatt ctatcgtatc
    85201 cgcggtcaaa accgtcatag ccgcacacaa aaaatgatcc gctattattt tgcggcacaa
    85261 gacattcatg aacgcgcaaa ttccagcctt tttaattatc ataccatggc ggaacaactc
    85321 aaaaacacgg atctcatttt ccggattcag cgtttattcg aattacaagc ccaagcttgt
    85381 cgcgaaatcg gtttaagttt acaacaaaat aaagagtatc attacaataa taaagttgaa
    85441 aaagcgatta tagggctcac tcaatcgttt gaattgtatg ctcaaaacca cgtagaaaat
    85501 aagcaagttc tgttaaatct taaaaccttg attgacaacc tacaagcggt ggaatggcaa
    85561 ctcagtcatc ttgatcagga aacacaccaa gccgaacgtg cctccaccgc caaaatccat
    85621 actgaacaag tacgtggctt acgcaatatt ctgtatgcga ttaaaagtca ctgccacttt
    85681 aattcgcaac tctttcgtca tgcggttcgc ttatccattg ttgtctttac cgcctgctct
    85741 attgtcgaat tttttgaatt agaacgaggc tattggattt tattaacctc tgtttttgtg
    85801 tgtcagccaa attattccgc cacaaaactg cgccttcgac aacgtattat agggactatt
    85861 ttgggtgtta tcattggttc tttactacct tatattaatc ccacattgga attgcaactg
    85921 gggctgattg tggcaaccag tacattattt ttctttttta gaaccaataa ttacagtttt
    85981 tctaccttct ttattacatt acaagtgctg atcagctttg atgtaatggg atttgatatt
    86041 catgaggcca tgtattcccg agtgattgat acatttattg gggcatttat tgcttggttt
    86101 gcggtgtctt atttatggcc agattggcgt tacttacaac ttgataaagt cagtcatcaa
    86161 gcggtgaaaa gtaatgcaaa atacttactt tacgtgatta gtcaactaca atttgggaaa
    86221 ggggataacc tgaaatatcg catcgtgcgc cgccatgctc atgaaaatgc gaccgccctc
    86281 agcacaacca tttcacacat gaataatgag ccaaacaaat atcaagcaca cctacaaaaa
    86341 agttttgaat tactaaaact taattattct ttgctgagct atatttctgc cttaggcgct
    86401 tatcgtagca atatgaaagc attacaacaa aataccgaat ttctcgcagg attttatccg
    86461 attgctaaaa agatcattta tgtgttggag catattgaaa aactcagacc tgaagtgttc
    86521 caaaaaatgc aagaaaggat tgagaatgat ttaaagcacg ccaatgcgga gcaagcaggt
    86581 catcttcttc aacctcagtt tagcgtgcca attcagcaat tgaatatgat tagtcaaatt
    86641 ttgccttcac tttaccatac atttcagcaa atcaatttaa acctcaagca aaattaaaat
    86701 tgcagcatcc ccgccccatt cttttggggc ttggtgcaac gcacgtactt taggatgctg
    86761 cactaaccaa cggggaattt gacgctttaa aacatacgag ccataccccg tcatcacact
    86821 ggcacaatac acatgttcat tttcacaagc ttgtaataaa ctcgctagct ctattttggc
    86881 ttgttctttg gtcaagccat gtagatccaa aaaaagatct ggcgaaaagt caccacggcg
    86941 taattgtttc aaaatatgcg aatcttcccc ttctcgtaaa tatttgaccg cactttcttc
    87001 atttaataac ggctcatatt catcagaaaa gtaaaacagc gtatcctctt tctcacgaat
    87061 ttctcgtaat gctgattttt ttttggctgt tttctgacgc ggtgcaataa acttatcctg
    87121 cttaagtgct ttcgcccctt ttattgcagt gcggaataac gtaatatcat ctggctctaa
    87181 catgctgttt ctctccctat tcaacgcgtc tcatcataac ataacttcat tcgacatgat
    87241 ttccaaaatt tagcggaata tgatataact acgccaattt tcgcttatta taaaaggtat
    87301 gttatgacac ataatcaaga gctgattgaa accatcattg ctgatcacgt tcatcaagaa
    87361 ttacacacta ttcaagattt tctgcgctgg acttacagca cctttaaccg ctctgatatt
    87421 tattatggcc atggctatca tgacgcttgg gatgaagcct tacagctggt actcactacc
    87481 ctagacttac ctatcgattt cccacaaacc tattacactg cgcagcttac acgctcagag
    87541 aaagaagtat tactgcgttt aattatccaa cgtctagaaa aacgtatccc gattgcttat
    87601 ctgattcatc aagcgtggtt ttgtggctta aatttctatg tagatgagcg tgtgattgtg
    87661 ccacgttcgc caatcagtgc gctcattcaa gagggttttg cccctctatt agcacaggcc
    87721 cctaaacgta ttttagacat gtgtacagga agtggttgta ttgctatcgc ttgcgcagaa
    87781 cgttttccag aagccgaagt ggatgcagtt gatctttcta gtgatgcgct tgatgtggca
    87841 caaattaaca ttgaacgcca cgcgatgctt gagcgtgttt atccgattca atcggatctc
    87901 ttcaatgcgc tagcccctat acaatacgat ttgattgtaa ccaatccgcc ttatgtagat
    87961 gaagaagact tagcggatat gccgcaagaa tttcattacg agcccgaaat ggcattagga
    88021 tcgggcgttg atggtttagc catcaccaaa aaaatcctct ttgccgcccc cgattattta
    88081 acagagcaag gcatattagt ctgcgaagtg gggaacagta tggtacactt aatcgaacaa
    88141 tatccagctg tcccatttaa ctgggtcgaa cttaagaatg gtggtgtcgg tgtctttgcc
    88201 ctcactaaag cacagctgat acaatatcgc catttattcc aataagaatt cgcgcaaagt
    88261 gtgcccagtt ttgagatcat tttcgctgaa gcggaggcat aaaaaaacca gtgcaatatc
    88321 actggttttt tgttattgac aaataatagg ttagaagaag acgcgtaaac ctacacccaa
    88381 ttttttatct cttaaagttg gatctaagtc attatcatgt ttgtatctaa atacgccacc
    88441 ttctaaataa gtgactacat ttttgtggaa ttgatagtcc acgccggcca catagccacg
    88501 tagtctcact gtacgatcat aagccgtcac tgctttaccc cagataaaat cggcatagat
    88561 ttttgattct ggtataaatt gatatttcaa gcctaattct acttctcgaa ctttgtggaa
    88621 cgaatcctca tcacctgtac cagggtgttt ttgaccacgc catgaaatgg ttaataattc
    88681 atcgttatta ctttttactt gggaataatc tactgccacg gcaaaatttt ggtaacttaa
    88741 ttctccaccg actgtccacg ctttctcctt aacggatagc tttgtatcgc cgacttgttt
    88801 actgctgtat cctgcggcta aagcgaaacc gagatcacca acagttctgt tataaaggac
    88861 acctaacaca tatgcattgt tgttgatatt atccactttc gatgcgtcct catcaaacac
    88921 atagtctgcg ccaaaacgga aaccggcaaa atctgccgat ttaaaatgaa taactttgtc
    88981 accctcagtg actaattgat tcacaccacc taaattgtag gtataatccg atagaccgat
    89041 atcatcacca atcgtgagct gtttaccgaa agttaattta ccgacagcat catggttaaa
    89101 accagcaaat aaacgggaaa tgttagtctt atcaccaatc cctttatcgc taaaacgcac
    89161 ttctacttgt cctaatgcgc ttaaaccgtc ccctaactga tgggaagcat caaaggtgat
    89221 gcgtgatccc ttatctttta gatcggtgcg atggttggtt tcacgttgca aaagtaaacg
    89281 aacagaaccg cttacatcaa cctttgtccc ttctttatcg aaaatggttg ccgcattgac
    89341 agatgtagtg gcaagtgcac tgacagcgaa tgcaataagt gtttttttca taatattgat
    89401 tccttaacag aatatcttta tgtcctattt tgaagaagat gacaacctaa cgacttccca
    89461 aatgcccaat ttatcgtcga taaactattt atcgaattaa gaaaaagcca gtgtcaaaca
    89521 ctggcttttt tagactttca caacaattag aagtgtacgc gtaaacctgt accaattacg
    89581 ttatcttttg ctgttgtacc atccgcatct tttgttctgc cccaagcacc ttcaacaaag
    89641 gtttcaactt gtttgtgaag tttgtaacca aaacctaccg cgatcttacg agttctgtcg
    89701 gtatctcctt taggaccttc tttcgcccaa ataaagtcag tatacacttt tgctttgtcg
    89761 ttaagatcgt agtttaaacc cacttcaagt gcacgttttt taccatcttt gttagttact
    89821 ttagattgtg catagtcaac accaagcgct aaaccagcgt atgatagttc cgcaccgacc
    89881 aagaaacctt tttctttttc atctttgtaa actttatctt ggcctggagg tggaactaca
    89941 cctggttgag cttcttgttt cacatatttt tggctataag ctgcttcaag tgcaaaacca
    90001 acatcaccga tttgtctgtt gtataaaccc gctacaacga aaccgcgacc atcgcgtaat
    90061 gcttctttgt ttgcatcgcc tgagaacaca taggcaccac cgaatgtgaa accgttgaag
    90121 tctgcagatt tgaagttaat cgctttttga ccgctagtaa taaggacgtc attgatacca
    90181 ctgttaaaat aagtgtaatc agacacacca acatcatcac caattgttaa ttggttaccg
    90241 aaagttaatg tacctaaacc ttcataggcg aaaccagcat aaagacgttt cgcatgaacc
    90301 tgattaccga ttggttgttt aaccacttca ccatcttttt ccacatcttt actgaaacga
    90361 agttctgcat aacctaatgc gcttaagcct tcgcctaaat catgagaggc tttgaaagaa
    90421 acgcgtgaac cattatctat taaatcacca cgcatgtctt tttctttttt gaggagtaaa
    90481 cgtacagaac cgtttacatc cacttttgta ccatcttggt tgtaaaccgt tgctgcgttt
    90541 gctgaagttg ctgctactgc cgccactgct aatgctacga ttgtcttttt catagtatca
    90601 ctaccttgtt tttggagttt tataattcga ttaagttatt gtgaccaatc actcaatcaa
    90661 cctaaaatcg actaacagac gacgagtcgc ctgcacattt ttgcaaaggc aagatagcaa
    90721 agctcggttt tcttgtcaaa acaaaataga attgttcttt tttaatcttg ttctttaaaa
    90781 acaataagtt ataaaaagca agcggtttta taagggttaa aaaagtgtta aaaggatcac
    90841 atttattaaa aatatcattt tttccagaac ttttctaata aaacctaaca cattgattta
    90901 ataagtaaaa aatcaagatt tgaagaccaa aatgtccagt tccgccctct ttttccacct
    90961 ttatccaaag tttattcata ttttgtgatc tagatcacaa aatttaagat tttcgtcaac
    91021 taaaagatgt ttttttaaac aaattaaggg ctgaaacgct cataaaatcg ttctcttttc
    91081 cttataaaaa acatgaaaaa gccccctgtc tcttatgtgc gcgcttggct attccatcgt
    91141 atagtgctaa caggttttgt tgtatcagcg ttctcttcct tgacctaccc caaattttct
    91201 attgttctta aaacaataaa tagcgataat atgccccttg acttcagggc accctttaaa
    91261 tgtcgcccga gaaaacaata tgatgacaga atacattctc cttattatta gtacagcctt
    91321 aattaataac tttgtcttag taaaatttct agggctttgt ccttttatgg gcgtttctaa
    91381 aaaaattgaa accgcaattg gcatgagttt agcgaccatg tttgtgctca ctgttgcttc
    91441 aatttcagct tatttaatcg atacttatat tcttacgcct ttaagtgcga cctttttacg
    91501 taccctcgtg tttattttag tgattgccgt ggtagtccaa tttactgaaa tggtgatcaa
    91561 aaaaaccagc ccgacgctct atcgtttatt aggcattttt ctcccgctca ttaccaccaa
    91621 ctgtgcagta ctcggtgtgg cactgttaaa tattaatcag gcccacaacc tcaccgaatc
    91681 ggtgatttat ggctttggtg cttcatttgg gtttggttta gtcttggtgt tattcgctgc
    91741 gctacgggaa cgtttagccg cggctgatgt acctcatgtg tttaaagggg catcgattgc
    91801 cttaattacc gccggcttaa tgtcacttgc ctttatgggc tttactggat tggtgagatg
    91861 atcatgacga cggtcgtttt tattctcatc gccatcgctg cgttagcgtt gatatttggt
    91921 gcaattttag gctttgcttc ggtaaaactg aaagtcgatg ccgatcccat tgtggaaaaa
    91981 atcgatgcct tactcccgca aagtcaatgt ggtcaatgtg gttatcctgg ctgtaaacct
    92041 tatgccgagg cgattgctaa tggtgatgac atcaccaaat gtattcctgg tggacaaacc
    92101 gtgattgtga atattgccga actcatgggc attgagccgc ctaccaccga ccttgcaggc
    92161 gatcctgccc caatggtggc ttttattgat gaagcaatgt gtataggttg tacaaaatgc
    92221 attcaggctt gtcccgtcga tgcgattata gggaccaata aagcgatgca taccattatt
    92281 ccagacctgt gcacgggctg tgagctttgt gtgccccctt gcccaaccga ctgtatttca
    92341 atgattaagg tagaaagcac gattcataat tggaattgga aattcgatcc caaactggtg
    92401 attcccattg ttgataccac aacaacacaa aagaaattaa tcaaagggga ataaatagca
    92461 tggatgtgtt agcacgtttt aattcaggta aattatggga tttcaaaggg ggaattcacc
    92521 cgcctgaatg taaatcacaa tcgaaccaaa aaccaattcg acgcgcaaaa ttagtcgatc
    92581 acttttatat tcccgttata caacatgcag gagaggcggg gaacctatta gtgaacgttg
    92641 gcgattatgt attcaaaggt cagcccttaa cacaaggcga tggcttacgt gcgttacccg
    92701 tccacgcctc tacttcgggc tttattcgtg ccattgcccc ttatgctagc gcgcacccat
    92761 caggtttgat gacacgctgt gtgcatttag aagcggacgg tcaagatcaa tggggtgaac
    92821 ggcaccctct tgacgacttc ctcacccaaa caccggaaaa actaattgaa aaactctatc
    92881 aagcaggcgt ggctggatta ggcggtgcgg tttttccgac cgccgccaaa ctgcattcgg
    92941 cggaaaaaca ggtgaaatta ttaattatta atggcgcaga atgtgagcct tatattacct
    93001 gtgatgatcg tttaatgcgt gattatgccg atgaaatcat cgaaggcaca cgtattttac
    93061 gttatatctt acgcccagaa aaagtggtga tcgctgtcga agacaataag cccgaggccg
    93121 ttaaggcgtt acgcgatgtc ttacaaggtg cgaacgatat agacattcgt gtcattccca
    93181 caaaataccc ctctggtgcc gccaagcaat taattcaaat tctcacaggc atggaagtcc
    93241 ccagtggtca acgttcgtct agtattggcg tactgatgca aaatgttgcc acggcctttg
    93301 cagttaaacg cgcgattatg gatgatgaac cgctgattga acgcgtggtc acgttgactg
    93361 gtgataaagt gggtcataaa ggcaactatt gggtacgtct aggcaccccc atttattcgc
    93421 tcttacaaca agtagattat cagtatgatg aacgtttccc tgtctttatg gggggaccca
    93481 tgatgggctt tattttgccc gatctgaagg ctcccgtgac taaaatgacc aactgcttgt
    93541 tagcccctga tcattttgaa tacgcgccac cagcctctga acaatcctgt atccgttgtt
    93601 ccgcttgttc tgatgcgtgt cctgtgaact taatgccaca gcaactatac tggtttgcac
    93661 gcagtgaaga tcatgaaaaa tccgaacaat atgccctaag agactgtatt gaatgtggct
    93721 tatgtgctta tgtctgccca agtcatattc cattaatcca gtatttccgc caagaaaaag
    93781 ccaaaatttg ggaaattcaa caaaaagcca aacaggcaga agaagctaag cagcgttttg
    93841 aagcacgcca agcacgctta gcacatgaag aacaagaacg taaagcacga gcacaaaaag
    93901 ccatggaagc gcgccgtcaa gaaatgaaaa ctgaacaagg ggtcgatcct gttcaagccg
    93961 cgcttgagcg tttaaaagcg aaaaaaaccg atacagcgca cagtgaaaaa ctggctatca
    94021 aaaccattgt gacggaaaaa ggcgaagtgt tacccgacaa cagtgacatt atggcacaac
    94081 gtaaagctcg ccgcttagct cgccagcaac aaactgaaaa tagccacgac tctccgtctg
    94141 aaacccgtca agagagcaaa tcaacagaca ataaatctgc tgttgcggcg gctattgccc
    94201 gtgccaaagc gaaaaaagca gcgaaagcat caagtgcgga ggaaaaaaac gaaatttcat
    94261 caaacgatac gcaaagtgtc ggaagtgaaa cagagccagt cgcagaaaat ccgcgcaaag
    94321 cagcgattgc ggcggctatt gcccgtgcca aagcgaaaaa agcggcacaa gcatcaagtg
    94381 cggtggaaaa agacgaaatt tcatcaggcg atacgctaag tgtaggaagt gaaacagagc
    94441 ccgtcgcgga agatccgcgt aaagccgcca ttgcggccgc cattgctcgt gccaaagcga
    94501 aaaaagcggc gcaagcatca agtgcggtgg aaaaagaggg ggtttcatct gagggcaaga
    94561 ctactgaagc agtagataac agcgcaccat ccgcagaaga tccgcgcaaa gccgccattg
    94621 ccgctgccat tgctcgtgcg aaggcaaaaa aagccgcgca agccaacaat catgacgcat
    94681 aaggacaaaa aattatatgt ttaaaatggt cagttctcct catactcatt caggtaaact
    94741 cacaatgcgt attatgctgt gggtgatagt agcgatgtta cctgcgatgg gtgtgcaact
    94801 ttactatttt ggattcggcg tattaattca agccgcctta gccatcagtt ttgccttatg
    94861 cttggaagct ctcgtcaccg tattacgcaa aaaatcgccc ctattctatc tatcagattt
    94921 cagtgtcatc ttaacggcac tgattctcgc tatggcaatt cccccttatg cgccttattg
    94981 gctgatttta attgggacat tttgcgcagt gattttaggg aaacatgttt atggcggtct
    95041 tggacaaaat ctatttaacc ctgccatggt tggctatgtg gtgttattaa tttcgttccc
    95101 attacaaatg accacttggt tacccccgac ccaattactc agtgaaccac cgaccttgtt
    95161 agatgcctat tcgttaattt ttacgggatt tagcacagac ggctttagcc tgcatcagtt
    95221 tacccattcg gtcgatgcga ttacacaagc cacaccgcta gacagtgcta aagtgatttt
    95281 aaaagcaggt gtcgcttatg atactttgct tcaatcgcca ctctttcatg ctggattagc
    95341 tatcggttgg tggcaagtta acctcgcctt tttattcgga ggggtatttt taatttggaa
    95401 acgtatcatc cattggcaaa tcccagttgc catgttagtg agttttacca gtttagcggc
    95461 cataaccgaa ctggtggcaa gtacgcctta tttcaaaacc ttgcctcatt tattgagtgg
    95521 cgccatgatg tttggggcat tctttatcgc gacggatcct gtgactgcct caattacccc
    95581 acgaggcaag ctagttttcg gggccttggt cggttttttg gtgtatatca ttcgtttcta
    95641 tggtagttat ccagacgggg ttgccttcgc ggtgttatta ggtaatattt gtgtccccct
    95701 cattgatcac tacacacgac cacgtgtcag cggtcatcgt caataaggag caagcatgaa
    95761 aaccgttaaa atttctgttt attatgcgct attactggct ttgattgcgt taatttgtac
    95821 tgctttagca acgggtattt atctgttaac ccaaaccaaa attgaggctg aaatcaataa
    95881 acaacgacaa gccttattgc ttgaagtggt accgcaaact tattttgaca atcaattaag
    95941 tgaaaactgt caccgtccaa acagtgagaa attgcttgct cagcgtattg aacgcctgtg
    96001 tattgccacc aaaaataagc aaaaaacggc ttatgccttt gaaacggtgg cgcctgatgg
    96061 ttacgccggg cgtattcgtt tgttagtggg catgacgccc actggcacga ttttaggggt
    96121 gcgcgtatta gcacatcaag aaacaccggg attgggggat aaaattgaaa cacgcatttc
    96181 tgattggatt ttatccttta gccaacaacc actacgccaa gataacttag cagattgggc
    96241 agtgaagaaa gatggtggaa aatttgacca attcgctggg gcaactatca caccacgcgc
    96301 cgtagtgaat caagtaaaac aatcggcatt aagcttgtta gacgaactaa atcgagagaa
    96361 ttaatcatga gcgaaacttt cgcaaaacag accgcacttt ccgagccaca agacaaggtc
    96421 ttggatcagc aagctacgtt agcaaataca tccaaccctt cggtatggaa aacgattttc
    96481 tggcaagggg tgtggaaaaa taattcgacc cttgtgcaac ttttggggtt gtgcccgtta
    96541 ttggcggtgt ccaacagtgt cacaaatgcg ttagggcttg gtattgcaac gctctttgta
    96601 ctcatttgca gtaacaccgt tgtatcttta ttccgtaaac agattccgca cgaaatccgt
    96661 attccgattt atgtgatgat tattgctacc acggtcacgg tggtgcaatt attgatgaat
    96721 gcctatactt attcactcta tcaatcctta ggtattttta ttccactgat tgtaaccaac
    96781 tgcattgtga ttgggcgggc ggaagccttt gcctcgaaaa atcccctttc tcatgccatg
    96841 ttcgatgggt ttgcgatggg cttagggatg tgtttgagtt tagtcttttt gggcgccatt
    96901 cgtgaaattc ttggcaatgg taccgtattt gatggtattg aacatttact gggtgattgg
    96961 gcaaaaggac tgcgcatcga gctatttcac cttgacagtc atttcttact ggcgatttta
    97021 ccaccaggtg cctttattgg tttagccttg attttagcct tcaaaaacgc cattgatcaa
    97081 cgtaataaaa catgaataaa caaaaacgaa ttgaaatctt aacccgccta cgcgatcaaa
    97141 atccgcatcc tactaccgaa ctcaattaca gttcgccttt cgaattgtta attgcggtaa
    97201 ttttatctgc acaagccaca gataaaggcg tgaataaagc caccgataaa ttgtttcctg
    97261 tcgccaatac gccacaagcc attttagatt taggtttaga tggattaaaa gcatacatca
    97321 aaaccattgg gctttataac agtaaggcag aaaacatcat caaaacctgc cgtgatctgc
    97381 tcgaaaaaca taatggtgaa attcctgaaa atcgttccgc actggaagcg ctggcagggg
    97441 tcggacgaaa aaccgctaac gtggtattaa ataccgcatt tggtcatccg actatcgcgg
    97501 tcgataccca tattttccgc gtctccaatc gcactggttt cgcgccggga aaagatgtgg
    97561 tgaaagtgga agaaaaattg ctcaaagttg tacccgatga atttaaagtc gatgtacatc
    97621 attggttaat tctacatgga cgttatacgt gcattgcacg taagccccgt tgtggcgctt
    97681 gtatcattga agatctttgc gaatttaaag aaaaaacaga ataattaaaa aacttggatg
    97741 taattttatg acaacaacaa aacaagaaag acaaacttgg tcaaatcgac tgacttatat
    97801 tatgacggtt gcgggtgcaa cagtcggttt tggcgccact tggcgcttcc cttatttagt
    97861 gggtgaaaat ggcggtggtg cctatgtatt tttattttgt attgcgatga tcttaatcgg
    97921 tatcccaatg attttagtgg aaaatgtcat cggtcgccgt ttacgagtga atgcgattga
    97981 tgcctttggg gataagttag aaaaacgtaa tatatcaaac tattggaaaa tagtgggcta
    98041 catgggcttg ctcggcgcat ttggcatcat ggcttactat atggtgctag gtggttgggt
    98101 gattacctat attatccatt tagtcaccgg ctcattggac atttccagtc cgattaccaa
    98161 agaagtgacc aaaaccttct atgatttgca tattagcaat agtccattag aaatcagttt
    98221 atatacccta ctttttgtgg cattaaacta ctttattttg gcaaaaggta tcattggtgg
    98281 gattgagcgt gcggtcaaat atttaatgcc attattattt cttttcttaa ttggcatggt
    98341 gatccgtaac gtcactttgc ctggcgcaat ggaaggcatt agcttctatc ttaaaccgga
    98401 tttttccaaa atcacgccac agctctttgt gtttgtatta ggtcaagtct tctttgcact
    98461 gagtttaggg tttggggtgt taattacgtt atccagttat ttgaataaag aagaaaactt
    98521 aattcaaacg gcagtgatta caggctttac caatacaatt atcgcggttt tagcgggttt
    98581 tatgattttc ccttcgttgt ttacctttgg gattgcacca aattcgggtc cgactctcgt
    98641 cttccaaagt ttgccgatcg tattttctca cttatggtta ggcaaaatct ttgcgatcat
    98701 tttctttagt ttgttattga ttgccgcctt aaccacctct ttaaccattt atgaagtgat
    98761 cattaccgca ttacaagaga aactcaaaat gcgtcgtagt aaagccattt ttatgacttt
    98821 aggggggatt ttcttgttag gtaatatccc gtccatttta ggcgacaacc tattaaaaga
    98881 ggtgacgatt tttggcaaaa gtctgtttga tacctttgac tttgtcagtg gaaatatcct
    98941 ctttatgctg acagccttag gttgtgcagt gttcgtgggc tttgtgttga aagacgaggc
    99001 gaaaaaagaa ctttcccccc acccagactc cctcttcaca acgatttggt ttaattatgt
    99061 gaaatatgtg gtgccattga ttattatcgt catctttatc agcaatctga tttaaagcaa
    99121 aagtccacca aataaggtgg acttttttat tacatcacga aaaaaagcaa aaagcgctac
    99181 cgcacttatt ccgcccggta acgattttct tccgtttctg gttctaaatc taattttgcc
    99241 atcaataact ggtcgccatc ttcttcagga ttccccgtca ccaataattt atcgccatag
    99301 aaaatcgagt tggcccccgc cataaagcac atggcttgca tttcttctga catcccttga
    99361 cgtcctgccg ataaacggac atagcttttc ggcatggtga tacgtgccac tgcgatagtg
    99421 cgcacaaact ccgtccagtc taattctgcc gcatccgcca gtggcgtacc ttccactttc
    99481 acaagttggt taatcggcac tgattcgggt tgtggatcta aattggctaa actggcaatt
    99541 aagccagcac gttctttacg ggtttcattc atcccaatga tgccaccaca acacactttt
    99601 aaacccgctt tacgcacttt gcctaaggtg ttaatgcgat catcaaattg acgggtacca
    99661 atcacattac cgtaatgctc aggggcggta tccagattat ggttataata atccaagccc
    99721 gcttctttta agtcctctgc catcccatct tgcaataaac caaaagtacc acaggtttct
    99781 aagccgagtt ctttgaccgc tttaataatc gcagtcactt tttcaatgtc tttcggtttg
    99841 gggccacgcc aggcagcgcc catacaaaaa cgccccgcac cacgtgcttt cgcaattttt
    99901 gcttttgcga caatttcctc cacatcgagt aactgttgtt tttctacacc agtatgatag
    99961 cgtgctgatt gtggacaata gccacaatcc tcaggacatc cccccgtttt tatcgacatt
   100021 aaagtagata attgaatggc tttcgggtta aagtgttctc gatgcacttg tgcggcgcga
   100081 tagactaaat ccaaaaatgg ggtttcaaaa agggcttcaa ttttacacac tgaccaatat
   100141 tctaggcttg ggtgtggggt aagggtacga acttcgaatg ccgttgccgt tgtcatattt
   100201 tctctttcct tatctattaa gccgcttaaa gtgcggtctg tttttcgcta aaattatcct
   100261 tcaaaatggt ggattcactg atcctaccat tctcaacacg aatcaggcga tccattttct
   100321 gtgcgagttc attcacttga tgtgtcacta tcaagagggt taaccttttc tcatcacaaa
   100381 gttgtaacaa taaattcaac atttcctcgc gtaaatcagg atccaacgcc gagaaaggct
   100441 catccaataa taaaatcggt ttatcacgca ataaacaacg cgccaaagcc acacgctgct
   100501 tttgcccacc ggacaactga ctaggcaatt ggttcagcac cccttgtaaa cccactgcac
   100561 tcgccacttc ttgcactttt tgctgctcaa gtgcggtcag ttttaggctc gttttcagcc
   100621 ctaatgccat attttctgcc acgcttaaat gggtaaacag attattttct tggaacaaaa
   100681 tggatacggg tcgttcatac ggctgcgttt gactatgatt ttcaccattc aaccaaattt
   100741 ccccttgttg tgcaaacgca aaaccggcaa tcaaatttaa taaggtgctt ttccccgccc
   100801 cactcgcgcc aacaatcgcc actttttgtt gggctggaat ctgtatatcc ccttcaaaag
   100861 taaaggtgtg ataagcaaac tgaaccccct ttaatctaat catcgcgttg ttcctgatgt
   100921 cgttcaatga acataaatac actcaaacaa aaaaccaata aaattaatgc cgtgacggcg
   100981 gcttcttgac ttcgataatg tcccaattgt tgatacaaca aatggggtaa cgaggtgaag
   101041 tccgcctggc caaataatgc aattgccgta aaatctccca gtgataaggc gcaagccagc
   101101 gcaaaggcat atttcatggg tgcacgcaaa ttgtgccatt caattaaaga gaaccgttgc
   101161 caacctcgaa gatcaagaga ttgacataat ttttcataat aaatcatatt gttatgcatt
   101221 ggtaaagcca aaatgcgtag cacaaagggc attgcggcta gggcattaca gcatactaca
   101281 acagcaaaaa gatgaagtgt agaaaaatcg atctcacgca ataaaataaa taagccgata
   101341 gctaacacta acgtggggat cgctaaaatc gtggcaccaa tatttaaaat cagctgggac
   101401 aacgcgcgat aatgttgcca atgcaattgt ctggcaagta acaataacgc aatggagagc
   101461 aagactgcaa ggaaagctga tgtgggcgcg atagtgagcg agtaccctaa tgctttccat
   101521 aattgtggtt gtaaccacag agtaaaaaag tgaggtgata gcaaggcgga aatcagcgta
   101581 ttgacaagcg gtaataagat aaatagcgtc gcacatagaa taatcatagc ctgcatgaac
   101641 ttgacagcac gtgtttgtgc ggcaaaccaa tgacgacggc tatgtaaagt agtcgcaggg
   101701 gtcgctgaaa acaggctact cagagtaaac aaaataaaac aaaaaacgaa ctgtaataat
   101761 gccaataagc cggccttggc taaatcaaat tcaaataaaa tagcttgata gattgccact
   101821 tctaaggtgg tatatttggg tccaccacct aaagtgagaa cgatagtaaa actggtaaaa
   101881 cacagcataa aaatcaagct aaaggcaggc aataattgtt gacgtaaata aggccactca
   101941 atcaagcgga taaaatgcca accccgcagg ttaagctgcg cagcgagctg atgttgttgg
   102001 acaggaatag cctgcaatcc ctgtaaaaat aggcgacaag ctaaggggat attaaaaaaa
   102061 agatgagcca gtaaaatgcc atttaaaccg taaatatgcg gggtccatgt ccaagcaaaa
   102121 aactgactta gctgtgctag ccagcccgat gccccataaa cgccaagtaa gccaaatatt
   102181 gccaccaacg caggtaggac aaaagtcagt gaaaataatt tgagaatcag cgtcttacca
   102241 ataaactgtt ggtaaaaaaa agcacgggcg acgagtgctc caaagatgac tgacagtaaa
   102301 gcggacaaaa aggcttgcca caggctaaag caaaccacgt gatgtaaata gtcatcacgc
   102361 cataacgctg tccagctaaa ctcaaacggg agtaaaaaaa tcgcccgtaa ggcgagtgta
   102421 taaaaagtga taagaaaaac aatgactaac atcccgccaa agtagctggc gggacggtat
   102481 gtgaatggac gaaaacgatt aatcatcaat gcaaccaatt acttggttaa cgtggtttgc
   102541 caaacggcta gccatttttt aagttgtgtt gcattcacgt ttgacgtatc aatcaccttc
   102601 gtatgcattt gcgtcgcttt aagcgcatca aagtgcggtt caatgctcgc atcaatgaca
   102661 ggaagcatca cattattttt gacgagatgt gtttgtgctt cggggtgaag taaaaaggca
   102721 acaaaatgat ccgcacaggc attatcatgt tgtgctacac gggcagcggt ttcaatctgt
   102781 aatacccccc cttccgcgaa ttcggtggca agatactgat ctttttgttc aaacacaaga
   102841 tgatataacg gtgaggtgtg ataacttaat actaaatctg cttcgccttt caaaaaagca
   102901 ccataggtgt ccgaccaccc tttccccacc gtgacggtat gtttggctaa tttctgccac
   102961 gcttgtgcca cgtcattttc gctataaaca tggttcatcc aaatgagtaa gccacgtcct
   103021 acactgctgg tacgaggatc ttgataaatg acatttaaat catcacgctc caccaattcc
   103081 tttaggctct ttggtggctg ttgcacttta gctttgtcat aaataaaggc aaattgccca
   103141 aaatcataag gtaagaaaat ctgatgtttc cattcgatcg gtaggctcag tttggctaaa
   103201 tccaccttat gcggtgcaaa taatccgctt ttttccgcct cttcttggtt gtagttatct
   103261 aagccgacga ccacatccgc ttttgttttt ttcccttcta aacgtaagcg attgaacatc
   103321 gtacctgaat cgccaaatgc agtgaaatta acctggcatt gtgggaaatg ggtttcaaat
   103381 gcttttttca ctttcggtcc tgccccccaa tcagaagtga aggagtcata agtgtacaca
   103441 ttcaccgttt gtgtttgagc gagcacggaa agagaaaggg tagaaagtgc ggtaagaaaa
   103501 agggaagtgt ttaatctaga cattgtgtcc tctcttgtaa ttgcgcaaaa aagtacacag
   103561 caatattgac tgctagtttc ctacgtcagt attaactgca tcaggttcac gggtatcatc
   103621 tcagctagca tgctagcacc ccgactaaga gccctaagtc tataatattt tatgaaaaaa
   103681 gcacaacctt atttctattc tactttttgt tacataaaaa aatgtaaaaa gcagcaaata
   103741 aaccccaaaa atcttaccct gccaaaacgg cttttatgtt aaagtttgct cagttttggt
   103801 ttgttatcag gatttcttat gtctttctct ttttcccaag ttgatgtcac actgaatcaa
   103861 ctcgctcagc aactcattga acagtttcca gcgcaatata acacactgat ttttcagcaa
   103921 attgaaaaag ataaaaccca tccaacgagc aacatagggc aactttattg tgctattgca
   103981 atgtctgatt tttttgctga aaccctgcaa aaacaaccgc actttttaca ccaatgttgg
   104041 caacaatgtc cacgcttatc agactgtgca gactattcag cacgtttaac accgttattc
   104101 gccgaagtgg agacagaaga acaactgtat aaagtcttaa gacaattccg gcatcgcgaa
   104161 atggcaaagc tgagtttttg ccaaagctta aatttgggat cagtagaaga aatttttatt
   104221 cgtttgtcac aattagcgga gagcctgatt attggggcga gagattggct ttatcagcgc
   104281 gcctgtgcag aaatggggac acctgtagat gaacaaggca caccactaca actttatatt
   104341 ttaggcatgg ggaaattggg cggttttgaa ctcaattttt cctccgatat tgatttaatt
   104401 tttacttatg caagcaacgg cgaaacggta ggtgcacgcc gcagtattga tcatgcaaaa
   104461 ttttttactc gcctaggaca gcgcctgatt aatgcattgg atcaatacac tgctgatggc
   104521 tttgtctatc gtaccgacat gcgcttacgt ccttttggcg aaaatggcgc ccttgcctta
   104581 agctttgccg cgctggaatt gtattatcaa gagcaaggac gcgattggga acgctatgcg
   104641 atgatcaaag ggcgaatttt aggcgcaaac gctcaagatc cccatgtaaa aagcttacag
   104701 caactgctac gtccctttgt ttatcgtcgc tatattgatt tcagtgtgat tcaagccttg
   104761 cgtgatatga aacataaaat tgaacgcgaa gtacgtcgta gaggcttagt ggataacatt
   104821 aaactggggg caggcggtat ccgtgaaatt gaattcattg tgcaagtatt ccaactgatt
   104881 cggggcggac gagaaaagcg tttacaacaa ccggctttat tacaggtttt accagaaatc
   104941 agtgcccttg aactgatatc taggcaacaa aaagaagact tacgccaagc gtatttattt
   105001 ttacgccgaa ccgaaaatat cctccaggcg atacatgatc aacaaacgca gcagctaccg
   105061 gaaaacacct tagaccgtca gcgtttagtc gtcgcgacgc aaggttttac tcaatgggat
   105121 acacaaaata aagtgacaag cgtcacttat ccaattcacg attgggcgag cttttgtgag
   105181 gtgttacacc gacatcaaca aaatgtgcgg gcggtgtttg atcatttaat tggcgaagaa
   105241 aaagaagaac ccagtgaaaa cgaaagtctt tgggcagact ttcttgaaag tgatgtagat
   105301 gaacaagaca ttgcacagtt actgattgat catcagatcg cagaaagtga ttttgatgac
   105361 attatcgaaa agttaaggca atttcgtaat gaagtgatgc gtcgcccgat tggcacgcgt
   105421 gggcgtgtcg ccttagcaca agtgatgcca accttattac aacaaatttt tacgcatact
   105481 gcctatctca gtttattgcc acgtatgctc aatatcgtgg acaaaattct cacccgtacc
   105541 acctatttag agttgttagt cgagaatcca caagctttac cgcaattaat tgaactctgt
   105601 gcccaatcaa aaatgattgc cgagcaagtc gccaaacacc cgattttgtt ggatgaacta
   105661 ttagaccgta atgtgttatt aaatcccccc ccttataatc agtatgccag tgaattacgc
   105721 caatatttac tgcgcttagc tcctgatgat gaagaacaaa tgatcgatgg cttacgccaa
   105781 ttcaaacaag ctaccctatt acgcattgcc gcagcagata ttttaggcgc actgccggtg
   105841 atgaaagtca gtgatcactt aactttctta gccgaagcta ttattcatca cgtagtggaa
   105901 ctggcttggc aacaggttac cactcggttt ggtacaccga cccatttagc cgaaggggaa
   105961 aaaggctttt tagtgatcgg ttatgggaaa ttaggtggta ttgaattagg ttataagtcg
   106021 gatctagatt tggtcttttt atatcaatcc catgaacaaa gccaaacgag tggtggcaaa
   106081 cgcagtattg agagtaatca gttttatcta cgtcttgcac aaaaaattat cagtattttc
   106141 agcctcaata cctttgctgg cgtgttatat gacgtcgata tgcgcttacg tccttccggt
   106201 gaagcgggac ggctttgtag ttcacttgcg gcttttaaag cataccaact caacgaagca
   106261 tggacatggg aaaaacaagc gttggttcga agtcgtgcca tttatggtga acaggcatta
   106321 caagatgcct tcagtgcgat ccgcaccgaa gtactgtccg ccccgcgtga ccgcgcgaca
   106381 ttaaaacaag atgtggttgc catgcgacaa aaaatgtatg cccacctcgc ccatactgat
   106441 ccgcatcatt ttaatattaa aaccgatcgt ggcgggatta ccgatatcga gtttattgcg
   106501 caatatttgg tgttagcaca tgcaccagac aatccagcct taacaacttg gtcagataat
   106561 gtgcgtattt ttgatatcat ggcggaaagt gcggtgattt ctcaggaaat ttgtgacaag
   106621 ttaaaacagt gctatgttga tttacgcaat cgcattcatc atttaaattt attaggtgaa
   106681 ccgtccgttg tgccacaaag tgaattccaa gctgaatgcc agttcattca aggcatttgg
   106741 caaatactgt ttgaccataa tgaacaagag tgagcataaa aaagagagca aatattgctc
   106801 tctatgaaac tgatatcaag ggcgaaaccc gccataagat gggcttactc attcattaaa
   106861 ttggcttcaa taaaagcacg tgtgttttta ataaaattga gtaaaactgt tttttgatct
   106921 tgctcagaat gagcatgatt aatctttaaa ataccggctt ggactttttc aaataataaa
   106981 tccgctaatt cttcatccga atgttgaccg tcaaaggata aaattgcgtg gatatcacca
   107041 gaattcagga ccaacgtatt cccgacaaag ttagataaac tgatcaccgg cttttccgca
   107101 tttaaataat agtctaaata cttacggtac acggttttga gcttaatctt atcttgttta
   107161 gtaattgcaa tgtttctggc ataaaaatca atattctcat tataaatttc cagcaacacc
   107221 gaggtatagc cgtcattccg attatcggca aaataacgct caacaaaatc cgagactttc
   107281 atggcattgg gataatgcgt cttcaacgcc tggacgactt tcgaagtgga ttccgcatta
   107341 agattggtac gaatataaat gtcctttaaa tcattaattc gaatatgacg cgaaatatta
   107401 catttctcac gatttccaag atgggtcact atactggttc gaaactgacg attcaaaata
   107461 taatcataat attgctcttt caacagatga ttatcaccac attcattatc taatagccct
   107521 tcaatacgat catctttaaa aatcgggaac gtggcactta cgctcgaatc acaaatatga
   107581 gctagcccat attcttctaa taattcattg aattcataca aatagaatgg ctgattatat
   107641 tcttcaaaat attcgtgata aatataatgt tcatctttat ctttaatccc atcagccacg
   107701 tctttcatcc gcttatcacc taaggcaaat tgacttaaaa agtctgcagt tcctttaccg
   107761 tacgccacct tttctcgcat cgataaatga atattttgtt tggctaacaa gtcgactcga
   107821 aatgtcatca tatcctttaa cgcttctaaa gatttccaac caggatacgt attataagaa
   107881 attgttgcgg ccccgttttc gtttaaatgg gatttgatca cggttaaaat cttgcgacga
   107941 acggattcag gcacccaact gaatacgcca tgacacacaa tataatcaaa cttgatattg
   108001 gaatgttgga aaaatgaaat atcttggcaa aggagttcca cattttttaa accgagctgg
   108061 ttaacaattg ctttgccacc ttcaatttgt gtttccgata aatcaacacc gacaaaatat
   108121 gcgtttggat gaattaatgc actagaaata atattcccac caaaaccgca accgatttca
   108181 agcacttttg cgtgctcaat atgaggggca ttaaagccta acaaagaaag catcgcacgt
   108241 tgtctttctg gtaaggtatg tgaaaagcct tttgatacat agggcaattc attatagctt
   108301 tttttaagta aatcaagttt ttccattttt attattcggc cttaaaggtt aaaaaaagaa
   108361 gttagcgatg cgttgacaag gccattctca cataagtatg gcgacgccct cgaatggcaa
   108421 tcgaataggt cataatgttt tcaggcaccg caatcccgta aaaccctgca tcaccaatat
   108481 gatagagatc tgccccagcc attttactgt tgagtgcaat gtgtcgaatg gtcgcttcgt
   108541 ctgccccttc ttgacttgtg ccaatggcga gtaatgccaa tgcccctttt gcatggatca
   108601 actggacata cttttcgact ctttcgacag tcatgcccgg gatggtaccc ggtgcggcta
   108661 ataaaatgat atccgcaccc gcctcaataa aactgaccaa atcttgttcg gaaatcaaac
   108721 aactgccggt ttcattggcg acacctgcac catgcatttt gcctgcaata atcaaacctt
   108781 catcaccaaa tacgtcccgt gcccgtttta tcgcttgtac aatttccgca ttggtcacgc
   108841 ccgttttggg gtttcccgtt aaacagacaa aatcaaaacc taatgttttc gcttgcttta
   108901 atgatgctgt cgttgccaga cgcccttttt cgagggtctc taaggtttcg atttgctctg
   108961 catgctcatc cacgggttcc aaattaatgc caattgggcg cccgactaag cgttttaatt
   109021 gcctaaccgc ttgtgttggc tccgcctcca agccctgtat tgtcgggtta aatacatcaa
   109081 ataaattcaa cagaatcagg tcagcaccaa atgcagccgc taattctgaa ttcgtgacat
   109141 tggggtaaag gggttgtacc gccaccatat tttcagacaa tatcacgcgt ccttcgctag
   109201 cacgaatcgc ttgctttaat tgttgtccat tcatccgttg aaagtcagac gcagtacaat
   109261 ctaataatcg tttcatcaag tggcttcctc actcttttcg gcaaacttgt ttttcattgt
   109321 aacaaggcga attgattaaa gaaagcacag tttagtggtc tgcccagaaa aggaaaaagc
   109381 acgaggctga tgactcatct cgtgctttct ttacttgctg aacgtgctga attaaaaggc
   109441 taactcacga tcaccctgtt catctttaat tcggtttggc aacccgattt tattcaataa
   109501 attcaagaat ggttttggat caagttgttc aacattacgc atttcgccca catcccattc
   109561 accagtggca atcagtaaag cggccgcaac cgcaggtaca cccgcggtat aagaaatgcc
   109621 ttggctccct acttcttcat aggcttcttt gtgatccgcc acgttataaa taaagatttc
   109681 tttgtctttc ccgtcttttt taccttttac caagttacca atacaggttt tacccgtata
   109741 attaggagct aatgaggcgg gatccggtaa caccgctttg accactttaa ttggaatgac
   109801 ttcaagtcct tccgctgttt tgactggatg aacagataaa agacctaagt ttttcaagac
   109861 attaaacacg ttaatataat gatcaccaaa tcccatccag aaacgaatat tcggtacatt
   109921 taggtgtgtg gataaagaat gcagttcttc atgtccggtt aaataagagt tttgcatgcc
   109981 tacaataggt aaatcatctg tacgtttgat ttcaaacatc ttatttgaca cccactgact
   110041 gttttgccaa ctccagacag tgccggtaaa ctcacggaaa ttcacttcag gatcaaagtt
   110101 tgtggcaaaa taacgtccat ggctacccgc gttaatatca ataatatcga tactttctac
   110161 actatcaaat tcatcattga cggcataagc agcataggca ttgactacac ccggatcaaa
   110221 gcccgcactt aaaatagccg taatgttatg ttgcttacat aactctcgac gtttccattc
   110281 atagttagca taccaaggtg gcgtttcaca cactttactt ggatcttcgt gcattgccgt
   110341 atcaatatag gctgctccag tttcgataca agcttgtaat actgacatat tcacgaatga
   110401 tggaccaacg ttaatcacga tttgtgattg tgttttttga attaacgctt ttgtggcttc
   110461 aacatcaaag acatcgactt caaaacaatc aattgtcgca ggcaccttaa aattgccttt
   110521 ttccaccact gagtccgcaa tcgcttggca tttttcaatt ttacgtgatg caattgcgat
   110581 tttgccaagt acatcattgt gttgtgcgca tttatgcacc acaacttgtg atacaccacc
   110641 agcaccaata accaaaacat tttttttcat ttagcatttt cctcccaggt gccgagcttg
   110701 ctaaaggatc ggcataggcg ttaataaaaa cctgatacat tttgaaaacc taaaaagtca
   110761 gtatcaggca agagcgttgc gctaccatgt cacatggtaa tgcaaaaaac agcatgacca
   110821 ccgagtgtca tgttcatatt tttgataaaa cgagccgcac tttttgtgct taagacaagc
   110881 tctcaacata atcttgataa ccaaacgttt tcacaacacg aatacgccca tcaagttctt
   110941 tgatcgcaat ggcgggcata ttcacgccat tgaaccaatt ttttttcacc atggtataac
   111001 ctgccgcgtc acaaaatgag atacggtctc caatttttaa ggggttctca aaacggtatt
   111061 caccaaaaat atcgccagcc aaacacgatt taccacaaac catatattga tgctcacctt
   111121 ttccttggaa tgcatctggt aataatttgg cttcagaacg ataaattaaa agatccaaca
   111181 tgtgtgcttc tgttgcagca tcaacaatgg ctaagtcttt accattattg agcatatcta
   111241 agaccgtgac ttctaaactg gtactcaatg taatggcggc ttcaccaggt tctaaataga
   111301 cttgcacgcc aaatttttca gcaaattgct ttaaccgttc ggcaaatgcg tctaaaggat
   111361 actcttcacc ggtaaaatga attccgccac cgagactgac ccaatctacc tgaaataata
   111421 attccccaaa ttcctgttca atgtgatcta acatctcaca aaacttacca aagtcttcat
   111481 tttcacagtt attatgaaac ataaatccat tgatgaatgg catcacagta cggattttat
   111541 tgatatccca ttcacctaaa cggctatgcg gacgagcagg atccgccagt aaaaaacttg
   111601 aggtgctgac acgcggattc acacgtaagc cacgcggtaa atcggctgta tgatcaataa
   111661 agcgctgtaa ttgactaatg gaattaaaaa taatcttatc cgcatttgcc acgacttcat
   111721 caatttcgtc attggaatac gccacgctat aggcatgggt ttcgccacca aatttctcac
   111781 gacctaattt aacttcataa agcgaggacg aagtggtgcc atccatatat tggcgcataa
   111841 aatcaaatac tccccatgtg gcaaagcatt ttagcgctaa cagtgcttta gcacctgatt
   111901 tttcacgtaa ataggcgatt ttttccatgt tacgtaataa cttgctttta tcaatcaaat
   111961 aataaggggt ttgtaatgtg ctcattttga tttacctctt aggtcatgtc cgtcttgatc
   112021 aaagcgccgt attataactt aggaataaga atgcgcaatt gttttccagc cattctggcg
   112081 caaattattg caccgttgcg cctagtgcaa aaatacgcat tttttgctac actcgctaca
   112141 catttttacg ctaaaaacaa aataacgaac cacgtattat gacaagcaat tattccgcac
   112201 aagaaattac cgttctgaaa gatctggaac ctgtgcaact gcgcccaggt atgtataccg
   112261 ataccacccg accaaaccat cttggtcaag aagtgattga caacagtgtt gatgaagcct
   112321 tagctggcca cgcgaataaa attgaagtga tcctacacaa agatcaatcg ttggaagtca
   112381 ttgataatgg acgaggcatg ccggtggaca ttcatcccgt agaaaagcta tctggtgttg
   112441 aagtgatttt gactaaatta catgcgggtg gaaaattttc caataagaac tatgaatttt
   112501 caggtggctt gcatggtgtg ggtatctcgg tcgtgaatgc actctctgaa cgtgttgatg
   112561 tgacggtcaa acgaaacggt gaagtctata aaattgcatt tgaaaatggc cgaaaagtcg
   112621 aagaattaga ggtgattggc acctgtggca gacgtaacac aggtaccacc gtgcatttca
   112681 aaccaaatcc aaaatatttt gacagtgata aattttcggt ttctcgttta cgtcatttat
   112741 tacgcgctaa agccgtactt tgctccggct tagaaataaa atttattgat aaaatcaacc
   112801 aaacagaaga ctgttggtgc tacgaagatg gactcgcgga ctatttaact gaagcggtta
   112861 atggtttagg cactttacct gaaacgcctt ttattggtga ttttaaaggg gaaacagaag
   112921 ccgtcagttg ggcattatta tggctccctg aaggcggtga actattgagc gaaagttatg
   112981 taaacttaat tccgaccatt caaggcggta cccatgtcaa tggcttacgc caaggcttat
   113041 tggatgccat gcgtgagttt tgtgaattcc gtaatctgtt accgagaggg gtgaaactca
   113101 ctgccgacga tatttgggaa cgttgtgcgt acgttctgtc agtgaaaatg caagatccac
   113161 aatttgccgg acaaacaaaa gaacgtttgt cttctcgcca aagtgcggta tttgtggcag
   113221 gtgttgtcaa agatgcgttc agcttatggt taaatcaaca tgtacaacaa gctgaactgc
   113281 tggctgacat ggcgatcagt tctgcccaac ggcgtttacg cgcagccaaa aaagtggtgc
   113341 gtaaaaaatt agtgagcggt ccggctcttc ccggtaaatt agccgattgt agccaacaag
   113401 acttagacaa aacggaacta ttcttggtgg aaggggattc tgcgggcgga tcagccaaac
   113461 aagcccgtga tcgtgaatat caagccattt tgccgttgcg aggtaagatt ctcaatactt
   113521 gggaagtgtc gtctgagcaa gtgctctcat ccagtgaaat tcatgatatt gccgttgcac
   113581 ttggtattga ccctgataat gaagacttat ctcaactccg ttatggtaaa gtgtgcattc
   113641 ttgcggacgc cgactccgat ggactacata ttgccaccct actttgtgcc ttatttttac
   113701 gtcacttccc gacacttgtt caaaatgggc atgtgtatgt tgccatgccc cccctttacc
   113761 gtatcgattt aggtaaagag gtgttttacg ccttagatga aagtgaaaaa gaagccattt
   113821 tagatcgctt aaaaagtaaa aaaggcaaac caaatgtaca acgttttaaa gggttgggtg
   113881 aaatgaaccc cattcaatta cgtgaaacca caatggatcc caatacgcgc cgtttagtgc
   113941 aattgaccta tgatcttgag caagaagaac aaggcgaaac cctcgaattg atggatatgc
   114001 tcctcgccaa aaaacgcgct gaagatcgta aaaattggtt gcaagcgaaa ggggatcagg
   114061 tggatttagc ggtataggtt atgatgactg gctttgtttg tacaaagaaa gtcagcaaag
   114121 caacacacct cgactaaggt gcttattcgt cacgtcaaga aaatttttaa cagaaaataa
   114181 attgtccgtg ctcagcttta caagcttatt tgtctaaaaa tgatcttgcc gtttgggtaa
   114241 cttatacggg atttgatgaa gcgataagaa gaatagagtg cggtgctttt ttaaaaagtt
   114301 tttccgccac aaataacatc cgatttaaaa acaaaaaata aaaccacatt atgaatacaa
   114361 tcaactacga aggcattgaa caaaccccat tacgcgagtt cactgaaaaa gcctatttaa
   114421 attactccat gtatgtcatc atggatcgcg ccttaccttt tattggcgac ggcttaaaac
   114481 ccgtacaacg tcgcattatt tatgccatgt cggaacttgg cttaaatgcc gccgcaaaat
   114541 ataaaaaatc ggcccgcact gttggggatg tgcttggtaa atttcaccca catggggatt
   114601 ctgcttgtta tgaagccatg gtcttaatgg cacaaccctt ttcttatcgt taccctttag
   114661 tggatggaca agggaactgg ggcgcgcctg atgatccgaa atccttcgct gccatgcgtt
   114721 atacagaatc acgtctgtct aaaatttctg aggtattatt gtccgaattg ggacaaggca
   114781 cggtggattt tcaacccaat tttgatggga cgcttgaaga accccaatat ttgccagcgc
   114841 gtctgccgca tattttattg aatggcacaa cgggtattgc ggtagggatg gcaacggata
   114901 ttccaccaca taatatcaac gaacttgccg atgcagcggt gatgctaatc gataacccta
   114961 aagccagctt agatgatctc ttaaccgtag tgcaaggccc agactaccca acagaagcag
   115021 aaatcatttc ctcaaaagaa gatattcgca aactctatga acaaggacgt ggctcagtca
   115081 gaatgcgcgc agtctggaaa aaagaagagg gcgaaattat tattactgca ctaccgcacc
   115141 aagcctcccc ctccaaagtc attgcacaga ttgcggaaca aatgaccgcc aaaaaattac
   115201 cgatggttga agatatacgc gatgaggcgg atcacgaaaa cccaattcgg attgtgctga
   115261 taccccgttc taaccgggta gatgtggagg ctttaatggc gcatttattt gccaccaccg
   115321 atcttgagaa aagctatcgt gtcaatatga acatgattgg tttagataat aaacctgcgg
   115381 tgaaaaatct cgtgcaaatt ttaactgaat ggctacaatt ccgtcgcacc accgtgacac
   115441 gtcgtttaca atatcgcctg gataaagtgt tagaccgttt gcatattttg caagggttaa
   115501 tgattgctta tctgaatatt gatgaagtca ttgatcttat tcgtcatgaa gatgagccaa
   115561 aagccgcatt aatcgatcgt ttcgcattga gtgaaacaca agcggaagcg attttaaatt
   115621 tacgcttacg ccacttagct aaattagaag aacatgaatt acaagcggaa aaagatcgtt
   115681 tagaagaaga acgcgatagt ttacaactca ctttaggttc tgaacgtcgt ttaaatacgt
   115741 taattaaaaa agaaattcaa caagatgcga aaacttatgc gagcccacgc ttatcaccct
   115801 tagtgcaacg tgcagaagcc aaagccattt ccgaaagcga tatgacaccg gctgagccag
   115861 ttacggttat tctatccgaa atgggctggg tacgctgtgc taaaggacat gatattgatg
   115921 tacaaaatct gaactataaa gcaggcgata agtatttatc ccatgcttat ggcaagagta
   115981 atcaagctgc ggtgtttatt gacagcacag gacgaagcta tgcattggat ccgttaagtt
   116041 taccttctgc tcgctcacaa ggcgaaccgc ttacgggtaa actcagcttg ccggcaggtg
   116101 ccagtgttga acatgtatta atggaatcag ataagcaatc acttcttatg gcatctgatg
   116161 cgggctatgg ttttatttgt caatttgagg atttggtcgc gcgcaataag gcaggtaaag
   116221 cattgatttc gttgcccgat aatgcaaaag tcttgccacc acttcgaatt gatcatgaaa
   116281 atgcccgttt agttgcaatg acctccgccg gcagaatgct gattttccca gtgaaagatt
   116341 taccgtcttt ggcaaaaggc aaaggcaata aaattgtgac cattcctgca gccaatgcta
   116401 aagcgcgtag tgaattagtc gtccgtttat ttttaatcaa tgaacaaaca agtttagtct
   116461 ttcattcagg caaacggaaa atcacgttaa aaccagaaga ttggcagaaa ttctgtgctg
   116521 aacgtggacg taagggcact cagttacctc gtggtttgca tagtaatgcg gaaattgaac
   116581 tactcacccc agaaaatgag taaaaaaaga gggatagtcc tatccctctt gcatgaagtt
   116641 tattattgta agtgagataa acgctcttgg gctaatgttg ctaattcatt ttgctgcacg
   116701 gacacttttt gataccaata cactgcttgc tttttatttt tcttggttcc ttcacccttt
   116761 tcatacatga ccgctaagcg aaattgcgca tcataactgc ccgcctctgc cgctttttta
   116821 taccatttga acgcatcgga cagttgattg aattcatttt cataaatttg tcctaatacc
   116881 aacatggcat ctaatgatcc tgaatttgct gtttgttcaa ataacttaat gctatgtgga
   116941 atatcttgtt tcaccccatg gccttgcaaa taaaacaccg caagattatt gatggcttta
   117001 atactcccct tctccgcggc ttcgctaaac caccaatagg ctttttcgaa atcttgtggc
   117061 acaccttgac cacgtgcata caaaatacca agattggctt gcgcttggta atcgcctttt
   117121 aaggcaagtg gtaaaatcag ctcaaatgct cgtgtccagt catttttatc tgcagcctca
   117181 cgaattaact ctcgacgagc ctcatcactc agttctggtg ccccttgctc tgcgcccagt
   117241 gttgttgatg tcgtctgtgg caaggcgacg gcctgttcaa gagaaactgg cgctgactgt
   117301 gcttgcatga caccagataa aagcacactg aacatgaaca gaatcgtttt cttcatatca
   117361 ataccttata acgtcgccgc caatagtaaa acaaaaaaga gcaatgacac gcccatttcc
   117421 actaacccca cttgtttcac gctcagtttc attcgaggta accagattgc acggacaagt
   117481 gcagggaaat aagctaatgc gagcccatat tgttggaaag gtaaaaatag cacaacgcaa
   117541 agaaaatgaa aaataataga tgcgtttaaa taaaatggat tcttgcgttc acgtagtacc
   117601 gatttgacat acaacgttgt agcaacaaaa aataagcttg ggtaaagtgc cactagccaa
   117661 atctgttgat caaatgtgcg ttcagtaaaa taatacgcag ccatgccagc aatcgcaaaa
   117721 atagcaatac ccgcaaaatc attcaacaac gcccgctcat ctttttgttt cacataataa
   117781 atattgacgg ccaccagtgg caacatggct agcacaaaat acacaatatg ccagttataa
   117841 tacagcgcag gcaacgcaaa caatagactt gccccaccat aaatcaggct ccattttata
   117901 ttcaccgcca tattgcgtcc cttaaataaa ttgaggaacg gataggtcat taaataaagt
   117961 gccgcccacg cgaagaataa aaagctgtgt tgccatacag gctgagacga aaacaaacca
   118021 tataagaatg gcaataatgc catcacaata gcaccatgtt gattagaaat aagtaacttc
   118081 attattcaga accatgccaa aattaagttg cttaattgta acgagtttga tacaaaatag
   118141 atataatctt tatttattat gtcatgaaga agaggacaaa aagatgggaa aagttcaccg
   118201 cctgcactca aatggtcgtt tatctgaagt tgctatttat aatggtgtta tccagttagc
   118261 tggacaagtg cctgaaaaaa ccacgcaaga aaccgcttac gagcaaacca aagaagtatt
   118321 agcaatgatt gatcagcttt tatcagaagt tggcgccaaa aaagcccaaa ttattcacgc
   118381 tcaaatttat cttgctgata tggattatta tgacgaaatg aatcaagcat gggatgaatg
   118441 ggtagataaa gagaatcccc caacgcgggc taccgtcgaa gcaagattgg ctcatcctga
   118501 ttggaaagtg gaaattgtac tcacggctgc cgcctgatag ttaaatgcaa tcatgccata
   118561 aagcaatttt ccattctaaa tcgttctgtt ttatcttata cttgacaggt tgattttcac
   118621 tgaaaatcag cctttttctt ttactctctg gaaagcaatc tatgaatatt tatacctata
   118681 tttgtttttt atccgcaatc tcaatattga tagggtttgt cacgcggaaa ctcagcgata
   118741 aaatccaata cactatcgcc attaccgcca cttctatcgt cgtttctgtt ctcttcctca
   118801 ttttcggtca cctttcttgg tttaaattag acatcattgc aatacaagtc atggaacaac
   118861 ttgatttcaa aagttttctg ctcaatggta ttcttggttt cttattattt gctggtgcat
   118921 taggtatcaa actgccggtg ttgaaaaacc aaaaatggga aattacggtg tttgccctat
   118981 tttccacact ggcctcgacg ttcattattg gtttcttcct ttacagtatt gcttatctca
   119041 tcggtttacc gattgatctg atctattgta ttttatttgg tgccttaatc tcgcccactg
   119101 acccgattgc cgtccttgcg attatcaaga atttaaaagc tcccaaacgt ctttctatgc
   119161 aagtcgaagg ggaatcctta tttaatgacg gagtaggctt ggtgattttt accactattt
   119221 ttgccgtcgc ctttggtgga catgcgccaa cattagtagg cataacagaa ttgttcttac
   119281 aagaagcagt aggggggatt ttgttcggtc tcgtgattgg ttttgtggcg cacttactga
   119341 tttcatcaac ggatgatggt agcctagaaa tattattgac cctcacgatt ccaactgcgg
[truncated: 5,166,324 more chars]
