# Supplementary material for: Genomic insights into the 2020 mass die-off event among African elephants
Source: Nat Commun. 2025 Sep 26;16:8525. doi: 10.1038/s41467-025-63446-7 (PMC12475079; doi:10.1038/s41467-025-63446-7)
Supplement: Supplementary file 17 — Dataset 15 [file 41467_2025_63446_MOESM17_ESM.xlsx]

## Sheet: Ark2
	Genes present in the three elephant VF20/112 isolates but absent in the other Bisgaard taxon 45 isolates
	VMG1457-1 locus tag	Name	Accession	Description	Interval	E-value
	DOKOJH_00090	WcaA	COG0463	Glycosyltransferase involved in cell wall bisynthesis [Cell wall/membrane/envelope biogenesis]; ...	10-669	7.98e-42
	DOKOJH_00295	SSL2	COG1061	Superfamily II DNA or RNA helicase [Transcription, Replication, recombination, and repair];	163-1410	1.83e-35
	DOKOJH_00300	Mod	COG2189	Adenine specific DNA methylase Mod [Replication, recombination and repair];	19-1497	1.43e-169
	DOKOJH_00305	RloC	COG4694	Wobble nucleotide-excising tRNase [Translation, ribosomal structure and biogenesis];	85-1776	5.69e-28
		COG3950 super family	cl34700	Predicted ATP-binding protein involved in virulence [General function prediction only];	16-144	1.53e-06
	DOKOJH_00310
	DOKOJH_00315
	DOKOJH_00395
	DOKOJH_00400	GmrSD super family	cl43428	DNAse/DNA nickase specific for phosphorothioated or glycosylated phage DNA, GmrSD/DndB/SspE ...	64-1071	5.70e-04
	DOKOJH_00405
	DOKOJH_00485	FadL	COG2067	Long-chain fatty acid transport protein [Lipid transport and metabolism];	82-1287	1.36e-137
	DOKOJH_01555	FepA	COG4771	Outer membrane receptor for ferrienterochelin and colicins [Inorganic ion transport and ...	22-1005	8.82e-28
		CirA super family	cl34327	Outer membrane receptor protein, Fe transport [Inorganic ion transport and metabolism];	79-3051	8.17e-24
	DOKOJH_01835	OmpC	COG3203	Outer membrane porin OmpC/OmpF/PhoE [Cell wall/membrane/envelope biogenesis];	85-1044	1.14e-35
	DOKOJH_02070	GmrSD	COG1479	DNAse/DNA nickase specific for phosphorothioated or glycosylated phage DNA, GmrSD/DndB/SspE ...	16-1599	7.92e-41
	DOKOJH_02075	RAYT	COG1943	REP element-mobilizing transposase RayT [Mobilome: prophages, transposons];	28-411	2.24e-28
	DOKOJH_02490
	DOKOJH_02500
	DOKOJH_03040
	DOKOJH_03570	Hia	COG5295	Autotransporter adhesin [Intracellular trafficking, secretion, and vesicular transport, ...	5860-8085	8.27e-19
		FhaB	COG3210	Large exoprotein involved in heme utilization or adhesion [Intracellular trafficking, ...	883-5997	8.33e-18
	DOKOJH_04300	Flp	COG3847	Flp pilus assembly protein, pilin Flp [Intracellular trafficking, secretion, and vesicular ...	40-219	4.95e-13
	DOKOJH_04955	COG2931	COG2931	Ca2+-binding protein, RTX toxin-related [Secondary metabolites biosynthesis, transport and ...	5419-5814	3.15e-09
			COG2931	Ca2+-binding protein, RTX toxin-related [Secondary metabolites biosynthesis, transport and ...	3475-3837	1.07e-08
			COG2931	Ca2+-binding protein, RTX toxin-related [Secondary metabolites biosynthesis, transport and ...	4933-5295	1.07e-08
			COG2931	Ca2+-binding protein, RTX toxin-related [Secondary metabolites biosynthesis, transport and ...	4447-4809	1.07e-08
			COG2931	Ca2+-binding protein, RTX toxin-related [Secondary metabolites biosynthesis, transport and ...	3961-4323	1.07e-08
			COG2931	Ca2+-binding protein, RTX toxin-related [Secondary metabolites biosynthesis, transport and ...	3028-3351	4.01e-07
		FRQ1 super family	cl34916	Ca2+-binding protein, EF-hand superfamily [Signal transduction mechanisms];	1627-1902	6.61e-03
	DOKOJH_04960
	DOKOJH_04970	EmrA	COG1566	Multidrug resistance efflux pump EmrA [Defense mechanisms];	172-1368	2.49e-46
	DOKOJH_04975	SunT	COG2274	ABC-type bacteriocin/lantibiotic exporters, contain an N-terminal double-glycine peptidase ...	58-2115	0
	DOKOJH_04980	COG2931	COG2931	Ca2+-binding protein, RTX toxin-related [Secondary metabolites biosynthesis, transport and ...	1678-1917	2.20e-04
		COG2931	COG2931	Ca2+-binding protein, RTX toxin-related [Secondary metabolites biosynthesis, transport and ...	2482-2742	3.75e-03
		COG2931	COG2931	Ca2+-binding protein, RTX toxin-related [Secondary metabolites biosynthesis, transport and ...	3307-3567	4.32e-03
		COG2931	COG2931	Ca2+-binding protein, RTX toxin-related [Secondary metabolites biosynthesis, transport and ...	4132-4392	4.32e-03
		COG2931	COG2931	Ca2+-binding protein, RTX toxin-related [Secondary metabolites biosynthesis, transport and ...	4957-5142	8.62e-03
	DOKOJH_05775	aMBF1 super family	cl43524	Archaeal ribosome-binding protein aMBF1, putative translation factor, contains Zn-ribbon and ...	37-198	5.17e-04
	DOKOJH_05780
	DOKOJH_05995	YhjY super family	cl44262	Uncharacterized conserved protein YhjY, contains autotransporter beta-barrel domain [General ...	187-900	9.64e-26
	DOKOJH_06395
	DOKOJH_06705	NACHT super family	cl26020	Predicted NTPase, NACHT family domain [Signal transduction mechanisms];	976-1833	2.54e-11
	DOKOJH_07440	VapC	COG1848	VapC family ribonuclease, toxin component of the VapBC toxin-antitoxin module, contains PIN ...	58-540	2.61e-10
	DOKOJH_07445
	DOKOJH_07450	CitA super family	cl34582	Sensor histidine kinase DipB regulating citrate/malate metabolism [Signal transduction ...	607-855	4.91e-03
	DOKOJH_07950	YifL	COG5567	Small periplasmic lipoprotein YifL (function unknown) [Function unknown];	1-114	6.70e-10
	DOKOJH_08460	HsdS	COG0732	Restriction endonuclease S subunit [Defense mechanisms];	349-591	2.06e-14
		HsdS	COG0732	Restriction endonuclease S subunit [Defense mechanisms];	1156-1398	7.83e-12
	DOKOJH_08465	PilO super family	cl42016	Type IV pilus assembly protein PilO [Cell motility, Extracellular structures];	1282-1404	8.29e-04
	DOKOJH_08470	AbiF	COG4823	Abortive infection bacteriophage resistance protein [Defense mechanisms];	16-927	1.32e-110
	DOKOJH_08645	Hia	COG5295	Autotransporter adhesin [Intracellular trafficking, secretion, and vesicular transport, ...	1582-3924	2.76e-26
		Hia super family	cl34974	Autotransporter adhesin [Intracellular trafficking, secretion, and vesicular transport, ...	4-1893	1.22e-13
	DOKOJH_09300
	DOKOJH_09375	GtrA	COG2246	Putative flippase GtrA (transmembrane translocase of bactoprenol-linked glucose) [Lipid ...	34-375	2.82e-12
	DOKOJH_09380	Stt3 super family	cl39129	Asparagine N-glycosylation enzyme, membrane subunit Stt3 [Posttranslational modification, ...	169-1377	4.29e-06
	DOKOJH_09385	WcaA	COG0463	Glycosyltransferase involved in cell wall bisynthesis [Cell wall/membrane/envelope biogenesis]; ...	10-639	2.56e-34
	DOKOJH_09390	YggU	COG1872	Uncharacterized conserved protein YggU, UPF0235/DUF167 family [Function unknown];	13-252	1.77e-35
